# Supplementary material for: Altered Gene Expression in the Testis of Infertile Patients with Nonobstructive Azoospermia
Source: Comput Math Methods Med. 2021 Jun 9;2021:5533483. doi: 10.1155/2021/5533483 (PMC8211532; doi:10.1155/2021/5533483)
Supplement: Supplementary Materials — Table S1: the differentially expressed genes between NOA and normal spermatogenesis in GSE45885. Table S2: the differentially expressed genes between NOA and normal spermatogenesis in GSE145467. [file 5533483.f1.zip]

Archive with 2 entries (2 files):
- Table S1.txt
- Table S2.txt
