# Supplementary material for: Altered Gene Expression in the Testis of Infertile Patients with Nonobstructive Azoospermia
Source: Comput Math Methods Med. 2021 Jun 9;2021:5533483. doi: 10.1155/2021/5533483 (PMC8211532; doi:10.1155/2021/5533483)
Supplement: Supplementary Materials — Table S1: the differentially expressed genes between NOA and normal spermatogenesis in GSE45885. Table S2: the differentially expressed genes between NOA and normal spermatogenesis in GSE145467. [file 5533483.f1.zip › Table S1.txt]

ID	logFC	AveExpr	t	P.Value	adj.P.Val	B	Symbol
8087881	-1.785486583	5.279707968	-11.40849377	9.98E-13	3.32E-08	17.98986358	WDR82
7971661	-2.254736769	5.425055742	-8.07569553	3.56E-09	5.93E-05	10.77590906	MIR16-1
8048350	1.210075574	3.95167371	7.112430713	4.92E-08	0.000287652	8.377067465	PLCD4
8153273	1.215120324	4.029871645	7.093896537	5.18E-08	0.000287652	8.329693079	MROH5
7900488	-1.644419815	5.025797613	-7.034984067	6.11E-08	0.00029053	8.178827806	MIR30E
7964400	0.970814528	4.468543613	6.927496057	8.25E-08	0.000318268	7.902484463	STAC3
8043639	2.227641806	5.968511097	6.912431168	8.60E-08	0.000318268	7.863644051	FER1L5
8014298	1.324342787	4.215686903	6.841676909	1.05E-07	0.000349304	7.680871767	HEATR9
7906527	1.837808537	4.441284548	6.662929005	1.74E-07	0.0005253	7.216621195	ATP1A4
7911767	1.512251157	4.337806774	6.526665764	2.55E-07	0.000602205	6.860424833	MMEL1
8121622	1.086357019	3.837190581	6.519915343	2.60E-07	0.000602205	6.842730086	RSPH4A
7990191	0.485135843	5.470648581	6.475473805	2.95E-07	0.000602205	6.726124739	CELF6
7912764	0.946976935	4.630166387	6.469587514	3.00E-07	0.000602205	6.710665954	SPATA21
8156521	-1.159565972	4.416502806	-6.447815044	3.19E-07	0.000602205	6.653457477	MIRLET7F1
8134789	1.396812352	7.21915	6.434685628	3.31E-07	0.000602205	6.618937366	PILRB
8172017	0.948566954	3.670929032	6.421883344	3.44E-07	0.000602205	6.585261725	FAM47A
8165682	-2.112798509	9.384863097	-6.382326577	3.85E-07	0.000617834	6.481113778	MT-ND5
8166703	0.837469991	4.696954903	6.374897881	3.93E-07	0.000617834	6.461538943	FAM47C
7978059	1.149008648	5.959161032	6.359539036	4.10E-07	0.000617834	6.421052072	ZFHX2
8039474	1.724302991	4.460957968	6.308557411	4.75E-07	0.000644147	6.286510563	FAM71E2
7906223	0.848773278	6.474595355	6.264522386	5.38E-07	0.000689107	6.170119339	RRNAD1
8071554	1.694435787	5.515858839	6.247308921	5.65E-07	0.000697024	6.124576913	CCDC116
8047069	1.302386704	5.903044194	6.228079634	5.97E-07	0.000710094	6.073672049	INPP1
8039477	1.848209519	6.620432129	6.176236739	6.93E-07	0.000775009	5.936281096	FAM71E2
8000757	1.620803796	5.780493677	6.161332547	7.23E-07	0.000775009	5.896743454	DOC2A
8044574	1.075030509	3.833597355	6.151630538	7.43E-07	0.000775009	5.870996826	IL1RN
7973629	1.318830861	5.686388613	6.144907247	7.58E-07	0.000775009	5.8531507	REC8
7909064	1.57653062	5.418846935	6.133817613	7.82E-07	0.000775009	5.823707129	CNTN2
8027920	0.785777593	4.539195065	6.129649556	7.91E-07	0.000775009	5.812638304	ETV2
8007043	0.943289602	4.610953935	6.098563958	8.65E-07	0.00080014	5.730045418	RAPGEFL1
8059648	-1.42590663	6.145208677	-6.056878114	9.75E-07	0.000871105	5.619177431	ATP5F1A
7913271	1.343291287	5.505838871	6.047532124	1.00E-06	0.000871105	5.594303802	KIF17
7895410	-1.018283944	4.993710968	-6.041025646	1.02E-06	0.000871105	5.576983715	HNRNPK
7893392	-1.585834528	4.509850968	-5.99478379	1.17E-06	0.000895605	5.453805701	RPS27A
8118544	-0.975552093	6.333242903	-5.993989526	1.17E-06	0.000895605	5.451688707	TSBP1-AS1
8079279	0.804530741	4.141385677	5.985324065	1.20E-06	0.000895605	5.428589495	TGM4
7951873	0.960115083	8.164201484	5.973471231	1.24E-06	0.000895605	5.396985894	SIK3
7940051	0.543804611	8.262279226	5.970589258	1.25E-06	0.000895605	5.389300223	ZDHHC5
8085026	-0.462188704	11.15778645	-5.948259707	1.33E-06	0.000895605	5.329733664	RPL35A
7988031	-0.912574481	9.170825935	-5.942240303	1.36E-06	0.000895605	5.313670867	RPS3A
7907769	1.554809111	5.233000419	5.935428031	1.38E-06	0.000895605	5.29548959	FAM163A
8120271	-1.462704093	5.863650581	-5.931633718	1.40E-06	0.000895605	5.285361709	FBXO9
7894267	-1.333522389	7.242249484	-5.928451807	1.41E-06	0.000895605	5.276867785	RPS3AP5
7984511	0.78101088	4.156455968	5.927268681	1.41E-06	0.000895605	5.273709343	EWSAT1
8034055	0.862180407	5.449944677	5.926544476	1.42E-06	0.000895605	5.271775983	KRI1
7998063	0.93944238	6.575596742	5.924599262	1.43E-06	0.000895605	5.266582819	AC092143.1
8034722	0.868670815	5.887566742	5.916309017	1.46E-06	0.00090023	5.244447674	RFX1
8141050	-1.054179343	7.736063452	-5.902503942	1.52E-06	0.000918445	5.207578667	RPS3A
8067942	-2.521084407	6.001717194	-5.896703114	1.54E-06	0.000918445	5.192083115	MIR99A
8075343	0.981347731	8.516752032	5.88336518	1.61E-06	0.000924411	5.156446503	SF3A1
8006161	0.921392083	4.863997968	5.786870755	2.12E-06	0.001196038	4.898337186	TBC1D29P
8055952	1.616614611	5.532066323	5.775705092	2.19E-06	0.001196573	4.868439255	NR4A2
7955250	0.801476787	6.415176323	5.775148899	2.19E-06	0.001196573	4.866949797	PRPF40B
7952313	-1.766428296	4.275639065	-5.753582712	2.33E-06	0.00123856	4.809185004	MIRLET7A2
8087885	1.252753102	8.05944071	5.751995115	2.34E-06	0.00123856	4.804931767	BAP1
8043491	1.169781815	5.756088774	5.742923879	2.41E-06	0.001251518	4.780627308	TEKT4
8164373	0.940902574	8.16214771	5.722445055	2.55E-06	0.001269702	4.725744767	CIZ1
8040690	1.195879778	4.57205429	5.721143063	2.56E-06	0.001269702	4.722254837	C2orf70
8073259	0.599858889	5.646610258	5.718691883	2.58E-06	0.001269702	4.715684357	SGSM3
8077612	1.263990222	6.56373329	5.716901948	2.59E-06	0.001269702	4.7108862	TTLL3
7896511	-1.262651028	7.036470065	-5.694679131	2.76E-06	0.001284305	4.651303455	H3F3A
7979906	-0.938199528	9.322602774	-5.693919848	2.77E-06	0.001284305	4.649267329	COX16
8069252	1.07230812	6.542562968	5.693716196	2.77E-06	0.001284305	4.648721203	PCBP3
8029056	0.921923963	6.474561968	5.690519583	2.80E-06	0.001284305	4.640148742	TMEM91
7893403	-1.224648528	6.373666613	-5.685041515	2.84E-06	0.001284305	4.625457039	AL358472.7
8002087	0.616238222	7.090216387	5.678323602	2.90E-06	0.001284305	4.607438494	RANBP10
7894919	-1.05663	8.305385645	-5.674388597	2.93E-06	0.001284305	4.596883311	CLEC2D
8004152	1.238334991	5.047093419	5.659356821	3.06E-06	0.001294915	4.556556675	WSCD1
8024078	0.750089556	5.825212194	5.651493356	3.13E-06	0.001294915	4.535457371	ARID3A
7934959	-1.007414611	4.651954129	-5.647304114	3.17E-06	0.001294915	4.524215798	MIR107
7895247	-1.411921343	7.136578194	-5.637806388	3.26E-06	0.001294915	4.498726788	HNRNPD
7911941	1.641204565	5.887574516	5.637123234	3.26E-06	0.001294915	4.496893279	CHD5
7952927	1.115157898	5.853770194	5.63668568	3.27E-06	0.001294915	4.495718927	B4GALNT3
8075600	0.763835148	3.577459226	5.622352916	3.41E-06	0.001318925	4.457247264	BPIFC
8165032	1.879138648	3.705672355	5.617122319	3.46E-06	0.001323606	4.443205586	GLT6D1
7935139	0.86220162	3.912307452	5.592559912	3.71E-06	0.001371369	4.377254492	PIPSL
7978056	1.375860713	5.547366452	5.592436102	3.71E-06	0.001371369	4.376922005	ZFHX2
7973363	0.576419981	4.37134029	5.570960141	3.95E-06	0.00142922	4.319241751	REM2
7979565	-0.738026259	6.329629065	-5.562004	4.06E-06	0.00142922	4.295183032	WDR89
8165680	-1.968986056	9.804956839	-5.559137977	4.09E-06	0.00142922	4.287483571	MT-ND5
7920616	1.541537435	5.152546871	5.557147589	4.11E-06	0.00142922	4.282136329	DCST2
8064042	0.768091759	6.875608355	5.556462483	4.12E-06	0.00142922	4.28029574	ARFGAP1
7961208	-0.761832361	6.607821161	-5.547509333	4.23E-06	0.001451553	4.256241185	MAGOHB
8180227	-0.609403537	6.074097323	-5.539885491	4.32E-06	0.001457467	4.235756281	THUMPD3-AS1
8025169	2.185939056	5.242683097	5.535560575	4.38E-06	0.001457467	4.224134709	TEX45
7920642	1.68899062	5.575451903	5.516112914	4.63E-06	0.001496817	4.171870225	MUC1
7892820	-1.068872046	9.168791323	-5.510173686	4.71E-06	0.001497051	4.15590691	RPL9
7893202	-1.277177574	6.980274968	-5.50191241	4.82E-06	0.001497051	4.133700982	YY1
7998033	0.667368713	7.762377129	5.492862363	4.95E-06	0.001497051	4.10937296	TCF25
8073334	-0.653451593	8.781630258	-5.488781397	5.01E-06	0.001497051	4.098402016	RBX1
7901219	1.641237657	7.378537194	5.487616849	5.03E-06	0.001497051	4.095271268	NSUN4
8056100	-1.12867175	5.004712935	-5.487074903	5.04E-06	0.001497051	4.0938143	RF00019
8147883	-0.67038287	6.927939355	-5.466694704	5.34E-06	0.001555789	4.039019389	ENY2
7915351	1.762017056	5.228578484	5.46162176	5.42E-06	0.001555789	4.025378709	SLFNL1
8019376	1.141240278	6.537860032	5.456056637	5.51E-06	0.001564226	4.010414	DUS1L
7894963	-1.22384187	7.65700529	-5.440618657	5.76E-06	0.00157184	3.968897831	NPM1
8107613	-1.463078056	8.11418529	-5.437324413	5.81E-06	0.00157184	3.960038296	SNX2
8165684	-3.134563713	8.579411129	-5.435003324	5.85E-06	0.00157184	3.953795845	MT-ND5
8042558	2.027484565	5.544501097	5.426681146	6.00E-06	0.001576591	3.931412982	ANKRD53
8082298	1.808476769	5.546752323	5.425691323	6.01E-06	0.001576591	3.92875073	NUP210P1
8087596	1.305357935	5.337347097	5.413504075	6.23E-06	0.001620379	3.895970286	HYAL3
8083053	2.320487222	4.591017484	5.406731104	6.35E-06	0.001624642	3.877751781	TRIM42
8035435	1.622831917	5.976341	5.404074887	6.40E-06	0.001624642	3.870606677	IQCN
7896752	-2.427954796	8.130640806	-5.401953428	6.44E-06	0.001624642	3.864899972	MT-CO2
8165667	-2.427954796	8.130640806	-5.401953428	6.44E-06	0.001624642	3.864899972	MT-CO2
7895275	-1.059063963	9.319549548	-5.39317321	6.61E-06	0.001653889	3.841280586	AC004086.1
8072883	0.80084362	5.98011129	5.386024666	6.74E-06	0.001675833	3.822049735	Z83844.1
8004364	1.12565113	4.108933677	5.382751877	6.81E-06	0.001679237	3.813245132	TMEM95
8024358	1.49831488	7.905060323	5.378088877	6.90E-06	0.001689519	3.800700286	CSNK1G2
8064261	0.850612898	5.128363355	5.371506701	7.03E-06	0.001697039	3.782991845	OPRL1
8038913	-0.655006417	5.65853571	-5.371504796	7.03E-06	0.001697039	3.782986719	ZNF649
8163107	-1.710955537	4.942301581	-5.347297708	7.54E-06	0.00177514	3.717856848	MIR32
7993898	1.102527972	4.329081452	5.343639141	7.62E-06	0.00177514	3.708012879	VWA3A
8006984	0.568622806	8.160562129	5.340209431	7.70E-06	0.001780384	3.69878458	PSMD3
8059222	0.968414917	6.883083097	5.332597554	7.87E-06	0.00180746	3.678303018	DNPEP
7898124	1.062882306	5.002593548	5.319468097	8.18E-06	0.001864552	3.642974118	FHAD1
8062064	0.623339296	4.734703581	5.304350571	8.54E-06	0.001885454	3.60229444	MYH7B
7913965	2.11297862	5.616397032	5.302297683	8.59E-06	0.001885454	3.596770247	ZNF683
8117965	0.709537491	4.893709484	5.301783792	8.60E-06	0.001885454	3.595387395	ATAT1
8179149	0.709537491	4.893709484	5.301783792	8.60E-06	0.001885454	3.595387395	ATAT1
8062444	1.277968583	4.757227839	5.299180761	8.67E-06	0.001885454	3.588382773	BPI
7911341	-1.023360667	8.132808129	-5.295866497	8.75E-06	0.001885454	3.579464223	MT-TA
7893476	0.710312259	8.747222935	5.295265567	8.77E-06	0.001885454	3.577847139	ABCF1
7992414	1.208974	5.877536645	5.292090084	8.85E-06	0.001885454	3.569302	TBL3
8035477	1.104461139	6.659045226	5.290334997	8.89E-06	0.001885454	3.564579095	ELL
7937263	1.723494509	4.822001129	5.289107722	8.93E-06	0.001885454	3.561276517	ODF3
7940005	1.080285361	4.711997548	5.288301417	8.95E-06	0.001885454	3.559106759	P2RX3
7990165	1.034354287	8.470525032	5.284059214	9.06E-06	0.001892214	3.547691015	PARP6
7903717	-0.735636741	6.102484871	-5.282714549	9.09E-06	0.001892214	3.54407252	GNAI3
7941662	1.073146676	4.568486613	5.270202989	9.43E-06	0.001915673	3.51040376	ACTN3
7975901	1.31932712	4.501251387	5.268600663	9.47E-06	0.001915673	3.506091868	LRRC74A
8018324	0.781782426	6.791140226	5.268076395	9.49E-06	0.001915673	3.504681052	GGA3
8177834	0.734003426	4.877185194	5.267473746	9.50E-06	0.001915673	3.503059313	ATAT1
7895691	-0.796097444	7.292804194	-5.26420845	9.59E-06	0.001915673	3.49427233	GDI2
7946380	0.834388185	6.485537806	5.261339247	9.67E-06	0.001915673	3.486551243	TRIM66
7893442	-1.827383963	6.811179484	-5.253849437	9.88E-06	0.001915673	3.466396021	FNTA
8043375	-2.327999676	8.473393871	-5.252924626	9.91E-06	0.001915673	3.463907339	MT-CO2
7984819	1.628693306	5.388371419	5.252743004	9.92E-06	0.001915673	3.463418591	CCDC33
7921621	-1.666701324	5.826199839	-5.25206273	9.94E-06	0.001915673	3.461587965	RF00019
7893141	-1.560993204	7.543676226	-5.248742418	1.00E-05	0.001915673	3.452652966	HNRNPK
8073470	0.486596269	5.394264097	5.246320414	1.01E-05	0.001915673	3.446135334	C22orf46
7991989	0.540930759	6.755198258	5.244845384	1.01E-05	0.001915673	3.442166022	RHOT2
7927527	-1.239918241	7.52055929	-5.244143299	1.02E-05	0.001915673	3.440276712	SNORA74C-1
7933593	-1.239918241	7.52055929	-5.244143299	1.02E-05	0.001915673	3.440276712	SNORA74C-1
8056583	0.654048722	3.556694161	5.242830747	1.02E-05	0.001915673	3.436744636	ABCB11
8175261	-1.373904222	5.647192258	-5.239653529	1.03E-05	0.001915673	3.428194762	MIR503
7892853	-0.711461806	10.30356403	-5.236735488	1.04E-05	0.001921175	3.420342354	CLEC2D
8031057	0.810938444	4.555524774	5.218705199	1.09E-05	0.001990824	3.371823764	PRKCG
7941272	-1.366209278	10.99302371	-5.216233267	1.10E-05	0.001994209	3.365172032	MALAT1
7952451	-1.386583991	6.509889677	-5.206068971	1.13E-05	0.002042592	3.337821239	AP000866.6
8165648	-0.906141667	11.58630516	-5.201766342	1.15E-05	0.002049021	3.326243619	RNF141
7937112	1.140250231	4.981634581	5.201263808	1.15E-05	0.002049021	3.324891395	CFAP46
8136217	2.349600231	4.677090742	5.196281337	1.17E-05	0.002067698	3.311484617	CPA5
8078270	-0.704804306	9.600813065	-5.189655528	1.19E-05	0.002096544	3.293656252	RPL15
8129037	-1.205481657	5.788177387	-5.187120484	1.20E-05	0.002100852	3.286835186	RNU6-1226P
8017039	0.804301185	5.983087613	5.182030061	1.22E-05	0.002120841	3.273138509	44078
7899124	1.487394491	4.498948129	5.17811141	1.23E-05	0.002133836	3.262594849	CATSPER4
7985488	-0.610503657	7.184629742	-5.163511059	1.28E-05	0.002201834	3.223311976	RAMAC
8154973	2.665328833	5.411916065	5.161745737	1.29E-05	0.002201834	3.218562454	C9orf131
8009932	0.497733981	5.884273258	5.153325829	1.32E-05	0.002201834	3.195909566	SAP30BP
7985025	2.395054843	5.292879742	5.147565268	1.34E-05	0.002201834	3.180411876	ODF3L1
8148824	1.155895398	7.360784645	5.146649486	1.35E-05	0.002201834	3.177948178	HSF1
8005785	1.170894028	7.091513323	5.146293034	1.35E-05	0.002201834	3.17698923	KSR1
8038443	0.7258495	6.629704	5.136522863	1.39E-05	0.002248544	3.150705618	FUZ
7965384	1.259027694	4.567796742	5.135432129	1.39E-05	0.002248544	3.147771422	CCER1
8180312	-0.514082898	9.355946871	-5.133981797	1.40E-05	0.002248544	3.143869889	SKP1
8065911	1.541282389	4.719531258	5.123546594	1.44E-05	0.002286321	3.115799126	C20orf173
7977906	0.571111231	7.43942329	5.121193187	1.45E-05	0.002286321	3.109468681	ACIN1
8180320	-0.761228741	4.672129677	-5.116734449	1.47E-05	0.002286321	3.097475333	TAS2R45
7974303	-0.9226735	8.272848355	-5.115784976	1.47E-05	0.002286321	3.094921433	TMX1
7899289	1.305609139	7.380247806	5.113183207	1.48E-05	0.002286321	3.087923252	WDTC1
8151909	-0.697000704	5.399046129	-5.111951383	1.49E-05	0.002286321	3.08460996	UQCRB
7896168	-0.551892685	11.21183323	-5.110391893	1.50E-05	0.002286321	3.080415367	RPL4
8035271	1.052769935	6.016090097	5.109420108	1.50E-05	0.002286321	3.077801556	ABHD8
7942783	-0.705513222	6.231676258	-5.108677865	1.50E-05	0.002286321	3.075805157	AAMDC
8119722	0.744927907	6.472560323	5.106442152	1.51E-05	0.002286321	3.069791855	CUL9
8092501	0.643054306	4.096799194	5.104538557	1.52E-05	0.002286321	3.064671903	THPO
8115831	1.21629288	7.834288387	5.104015492	1.52E-05	0.002286321	3.063265069	DUSP1
8026698	0.653904981	7.304522355	5.101937567	1.53E-05	0.002286376	3.057676333	BABAM1
7922328	-1.671003769	5.475143129	-5.100904239	1.54E-05	0.002286376	3.054897148	MIR199A2
7970498	0.69751837	7.175471	5.095022632	1.56E-05	0.002304994	3.039078665	LATS2
8038427	1.573984759	5.392414548	5.090441375	1.59E-05	0.002321447	3.026757912	TSKS
7892706	-1.632014056	6.161453097	-5.085849181	1.61E-05	0.002321447	3.014408158	EIF3F
8136631	-0.530300204	7.094773871	-5.085688764	1.61E-05	0.002321447	3.013976757	SSBP1
7960177	0.773099296	5.438333452	5.084941074	1.61E-05	0.002321447	3.011966045	SLC6A12
8024885	1.652481407	4.759896	5.083901649	1.62E-05	0.002321447	3.009170806	TNFAIP8L1
7997909	0.51873812	6.653231581	5.083494963	1.62E-05	0.002321447	3.008077144	SPG7
8156569	-0.8071925	6.170233129	-5.075034439	1.66E-05	0.002349708	2.985325864	MIR23B
8153625	1.489546769	5.871015065	5.074861689	1.66E-05	0.002349708	2.984861336	OPLAH
8103222	-0.749138806	9.468953484	-5.073361964	1.67E-05	0.002349914	2.980828574	RPS3A
8040960	0.770848444	4.291236871	5.06529666	1.70E-05	0.002375569	2.959141819	GCKR
8076511	-0.701534444	11.58235387	-5.065232832	1.71E-05	0.002375569	2.958970197	RPL5
8003484	0.841019046	5.59610829	5.058078533	1.74E-05	0.002415082	2.939734284	VPS9D1
8159815	-0.894117037	7.097486097	-5.056378537	1.75E-05	0.002416903	2.935163645	CBWD2
8098697	0.690298093	3.424719129	5.051567266	1.77E-05	0.002431203	2.922228354	TRIML1
7896961	0.570277296	5.806017871	5.044546824	1.81E-05	0.002460119	2.903354632	ATAD3B
7979862	-1.179042361	7.104452613	-5.040266094	1.83E-05	0.002474424	2.891846946	RF00019
8064111	0.510861278	5.352281806	5.039725602	1.84E-05	0.002474424	2.890393999	RTEL1-TNFRSF6B
7900710	0.614355833	6.575894387	5.033997861	1.87E-05	0.002505564	2.874997203	SZT2
8062137	0.64163037	4.767101645	5.030662651	1.88E-05	0.00251966	2.866032191	CEP250
7899016	-0.849350954	8.642039032	-5.028001602	1.90E-05	0.002528947	2.858879533	SDHD
7966229	0.696002926	3.495552903	5.024392276	1.92E-05	0.002545269	2.8491783	FAM222A-AS1
8018972	1.498298778	5.947440097	5.016577814	1.96E-05	0.002568788	2.828175645	CEP295NL
7894324	-0.981455	9.099393645	-5.016100676	1.97E-05	0.002568788	2.826893315	RPL9
8180179	0.731746954	6.089589258	5.015386443	1.97E-05	0.002568788	2.824973793	DAXX
8022170	-0.848243204	9.400484968	-5.012778088	1.98E-05	0.002568788	2.817963883	AC004086.1
8079796	0.94819862	6.353190839	5.007975448	2.01E-05	0.002568788	2.805057393	RNF123
7969576	-0.712823731	4.746771226	-5.007448487	2.01E-05	0.002568788	2.803641295	MIR17HG
8134915	0.467732426	4.561426645	5.007330203	2.02E-05	0.002568788	2.803323431	ZAN
7908635	-0.733871852	6.43146671	-5.006858077	2.02E-05	0.002568788	2.802054699	RPL34P6
7949264	1.31496337	7.079933323	5.006357354	2.02E-05	0.002568788	2.800709123	EHD1
7899462	0.926334306	5.744308452	5.001486711	2.05E-05	0.002571263	2.787620822	RCC1
7922727	0.778554583	4.382677323	4.998554468	2.07E-05	0.002571263	2.779741699	RGS8
8105311	-0.606404556	6.543463806	-4.996998072	2.08E-05	0.002571263	2.775559672	NDUFS4
7896302	0.892618759	9.015212355	4.996551321	2.08E-05	0.002571263	2.774359268	KXD1
8165644	-0.737979537	11.89568387	-4.995502786	2.09E-05	0.002571263	2.77154192	MT-TF
8008736	0.698398722	4.421581742	4.995048861	2.09E-05	0.002571263	2.770322262	LPO
8091188	-0.888659833	5.442663548	-4.994328456	2.09E-05	0.002571263	2.768386606	RNU1-100P
8141535	0.956815731	6.602708613	4.991481267	2.11E-05	0.002575272	2.760736662	LRCH4
7937391	0.817680398	5.017428	4.991242528	2.11E-05	0.002575272	2.760095218	LRRC56
8037389	1.168993954	7.370012226	4.988882949	2.13E-05	0.002575997	2.753755618	SMG9
7933976	-0.835060463	7.670318226	-4.988617153	2.13E-05	0.002575997	2.7530415	RN7SL220P
7967486	0.9962915	8.121099742	4.986570063	2.14E-05	0.002578042	2.747541642	CCDC92
8089038	-1.587351333	9.559533806	-4.983227439	2.16E-05	0.002578042	2.7385614	MTRNR2L12
8112914	-1.587351333	9.559533806	-4.983227439	2.16E-05	0.002578042	2.7385614	MTRNR2L12
8023914	0.91940963	6.894703871	4.98149483	2.17E-05	0.002578042	2.733906741	PQLC1
8125734	0.735542481	6.116715226	4.979483509	2.18E-05	0.002578042	2.728503449	DAXX
8125042	0.646120704	4.34438871	4.978094823	2.19E-05	0.002578042	2.724772906	LY6G6C
8071368	1.114788333	7.751333323	4.978079385	2.19E-05	0.002578042	2.724731433	TMEM191C
8080001	0.694100259	6.359594065	4.97718894	2.20E-05	0.002578042	2.722339393	HEMK1
7989193	-1.340586565	4.251313903	-4.971319803	2.24E-05	0.002611306	2.706573535	RF00019
8065738	0.73303062	8.001817226	4.970317395	2.24E-05	0.002611306	2.703880954	AHCY
8110734	0.777463648	6.279502742	4.965771902	2.27E-05	0.002634199	2.691671677	BRD9
7893922	-1.116055056	7.965750452	-4.963679084	2.29E-05	0.002634199	2.686050573	44076
8107591	1.462479352	4.138031161	4.958463971	2.32E-05	0.002656579	2.672043965	ZNF474
8061725	0.506858889	7.202919258	4.958359019	2.32E-05	0.002656579	2.671762095	ASXL1
8080226	1.490615713	6.485843548	4.955960586	2.34E-05	0.002665873	2.665320785	DNAH1
8137008	-1.127702213	10.589912	-4.951536616	2.37E-05	0.002686545	2.653440175	MT-TF
7906671	0.662041954	7.243332065	4.9490367	2.39E-05	0.002686545	2.646726946	USP21
8098714	-0.779417981	5.701754419	-4.948683029	2.39E-05	0.002686545	2.645777222	FRG1
7966488	0.789215194	7.003947774	4.948570369	2.39E-05	0.002686545	2.645474693	HECTD4
8130565	-0.813284676	6.615199968	-4.942883476	2.43E-05	0.002721807	2.630204178	RNU4ATAC18P
8161737	-2.102822519	6.588884581	-4.934627789	2.49E-05	0.002745021	2.608038093	RF00019
8164243	0.684467991	5.70430871	4.934359497	2.49E-05	0.002745021	2.607317788	TOR2A
7907788	-1.005959213	6.348548774	-4.934312069	2.49E-05	0.002745021	2.607190455	RN7SL230P
8160405	-0.8565925	7.962888935	-4.934155381	2.49E-05	0.002745021	2.606769781	KLHL9
8071541	0.810791898	8.019831161	4.931563353	2.51E-05	0.002755679	2.599810916	TMEM191C
7918606	1.967094333	6.13137229	4.929763657	2.52E-05	0.002755679	2.594979391	PPM1J
8077160	1.549175657	6.646815226	4.928602778	2.53E-05	0.002755679	2.591862925	ARSA
8139232	-0.968555519	9.036127613	-4.927567175	2.54E-05	0.002755679	2.589082817	PSMA2
7905862	1.310338241	4.700531161	4.927121668	2.54E-05	0.002755679	2.587886854	DCST1
7911659	1.391949185	4.847257161	4.921029457	2.59E-05	0.002778408	2.571533105	CFAP74
8114211	-1.741480991	8.428674516	-4.920534919	2.59E-05	0.002778408	2.570205649	MTND4P12
8178346	0.843389565	7.015423645	4.920246509	2.59E-05	0.002778408	2.569431491	GNL1
7897305	0.741820213	5.292116774	4.919787927	2.60E-05	0.002778408	2.568200563	ZBTB48
7897753	0.668930806	5.146280097	4.917821389	2.61E-05	0.00278526	2.562922068	C1orf167
7977373	1.073028954	7.288830645	4.913486679	2.64E-05	0.00280463	2.551287593	MTA1
8156571	-1.812031806	4.470145	-4.91121779	2.66E-05	0.00280463	2.545198145	MIR23B
8130765	-0.652762241	7.270680355	-4.909590851	2.67E-05	0.00280463	2.540831754	RAMAC
7942232	1.033742667	6.723348484	4.909142045	2.68E-05	0.00280463	2.539627265	NADSYN1
8032023	2.386552417	5.715122581	4.909048913	2.68E-05	0.00280463	2.539377322	THEG
8112959	-0.500120389	4.712400226	-4.90881624	2.68E-05	0.00280463	2.538752887	PPIAP11
8026122	0.687742083	7.600922581	4.903333675	2.72E-05	0.002840405	2.524039743	RAD23A
8064613	1.219710194	6.654179516	4.901073994	2.74E-05	0.002843252	2.517975984	SLC4A11
8042495	-0.597113907	7.417909452	-4.899881718	2.75E-05	0.002843252	2.514776649	SNRNP27
7914648	0.783660306	6.555304903	4.899741142	2.75E-05	0.002843252	2.514399435	PHC2
7894916	-0.753633778	8.91670071	-4.890783795	2.82E-05	0.002879879	2.490365479	RPS13
8023344	0.57736625	5.427702871	4.890082152	2.83E-05	0.002879879	2.48848301	CXXC1
7928489	-1.739476046	7.501129774	-4.888901637	2.84E-05	0.002879879	2.485315808	RF00019
8036883	1.846416898	5.945957194	4.886937762	2.85E-05	0.002879978	2.480047067	HIPK4
8076882	1.160378343	4.968141645	4.884795829	2.87E-05	0.002879978	2.474300824	TTLL8
7938519	0.960252796	5.32973529	4.883206514	2.88E-05	0.002879978	2.470037245	MICAL2
7894447	-1.589637176	7.597775452	-4.88239872	2.89E-05	0.002879978	2.46787026	HNRNPC
8128013	-0.512698981	7.623717774	-4.881158306	2.90E-05	0.002879978	2.464542787	RARS2
8003700	0.500411565	6.497067419	4.881148807	2.90E-05	0.002879978	2.464517304	DPH1
8111512	1.358427528	3.759285194	4.880678837	2.90E-05	0.002879978	2.463256604	UGT3A1
8045453	-0.538440093	3.170797452	-4.879693744	2.91E-05	0.002879978	2.460614115	MIR128-1
7896609	-1.128645435	9.549177516	-4.878610602	2.92E-05	0.002879978	2.457708664	DUBR
8156247	1.22248962	4.144182226	4.878474996	2.92E-05	0.002879978	2.457344913	SPATA31E1
8027018	0.682081574	7.986602452	4.87641407	2.94E-05	0.002880101	2.451816787	KXD1
7926889	2.407414296	3.939427806	4.871698487	2.98E-05	0.002910965	2.439168683	LYZL1
8178991	0.726383185	6.145465677	4.87004987	3.00E-05	0.002916282	2.43474702	DAXX
7895082	-1.03561788	9.719945516	-4.86588539	3.03E-05	0.002926116	2.423578277	HNRNPK
8161537	-0.855304444	6.616943581	-4.865300126	3.04E-05	0.002926116	2.422008721	CBWD2
8009096	0.900329157	5.708548097	4.864009772	3.05E-05	0.002926116	2.418548315	AC113554.1
8179648	0.904726944	6.679810516	4.863847654	3.05E-05	0.002926116	2.418113562	GNL1
7898357	0.915124778	6.090200839	4.860477937	3.08E-05	0.002937369	2.409077239	MST1
8001587	0.702250019	6.178672387	4.859529968	3.09E-05	0.002937369	2.406535236	KIFC3
8024934	2.143492806	5.588201161	4.849458515	3.18E-05	0.002997853	2.379531133	ZNRF4
7920687	0.74304212	5.465205032	4.848515945	3.19E-05	0.002997853	2.377004124	GBAP1
8151559	-0.781834926	3.991446	-4.844145408	3.23E-05	0.003018107	2.365287392	SLC10A5
7897044	1.484159	6.399542387	4.84266705	3.24E-05	0.003018107	2.361324363	PRKCZ
8157818	2.175273667	6.086082806	4.840527982	3.26E-05	0.003018107	2.355590367	WDR38
8052143	-0.656225148	6.594877935	-4.84003289	3.27E-05	0.003018107	2.354263254	GPR75
8020123	2.518220491	4.952554935	4.839026863	3.28E-05	0.003018107	2.351566601	TXNDC2
8157727	-1.449670648	7.131916871	-4.838195897	3.28E-05	0.003018107	2.349339235	RABGAP1
8026496	1.261522417	5.350240419	4.837515735	3.29E-05	0.003018107	2.347516122	LINC00661
7944339	-1.305005843	6.616701742	-4.837467647	3.29E-05	0.003018107	2.347387226	RN7SL688P
8052698	-0.61984737	5.968245065	-4.835038892	3.31E-05	0.003024419	2.340877362	C1D
7893633	-0.697502815	9.196920452	-4.833522577	3.33E-05	0.00302759	2.336813294	PRPF8
7905299	0.713786139	7.075061548	4.828082933	3.38E-05	0.003058701	2.322234802	PRUNE1
8082270	0.784035889	4.166427032	4.826607594	3.39E-05	0.003062888	2.318281096	CFAP100
8066641	0.690445444	6.50492429	4.825338977	3.41E-05	0.003062888	2.314881469	ZNF335
7950142	2.169810861	7.384865484	4.824789927	3.41E-05	0.003062888	2.313410157	CLPB
7893030	-1.304929333	5.728458355	-4.820846663	3.45E-05	0.003089554	2.302843705	SMNDC1
7925058	0.854954139	3.567024774	4.818742949	3.47E-05	0.0031	2.297206888	SNRPD2P2
8027184	0.660986269	7.734396032	4.814530671	3.52E-05	0.003128994	2.285920985	MAU2
8141222	-0.7155255	9.367340129	-4.8136547	3.52E-05	0.003128994	2.283574129	RPS3A
8134856	2.118981972	5.894142806	4.809817462	3.56E-05	0.003136951	2.273294099	FBXO24
8146955	-0.923056731	8.531240387	-4.808870874	3.57E-05	0.003136951	2.270758296	RF00019
7961281	-1.332874574	4.754586258	-4.806942786	3.59E-05	0.003136951	2.265593321	TAS2R50
7956989	-0.766552398	7.852874161	-4.806607438	3.60E-05	0.003136951	2.264695007	MDM2
7947649	1.378958389	6.506942226	4.806395276	3.60E-05	0.003136951	2.264126684	CHRM4
8165945	0.79550463	4.721140129	4.8057645	3.60E-05	0.003136951	2.262437021	CLDN34
8119670	0.628162694	5.916777806	4.805443856	3.61E-05	0.003136951	2.26157812	KLC4
8158204	1.020528778	5.550707355	4.803360613	3.63E-05	0.00314761	2.255997923	SWI5
8036763	1.186354269	7.825021452	4.797063046	3.70E-05	0.003196888	2.23913068	DYRK1B
8165131	0.670367676	5.495508129	4.795857745	3.71E-05	0.003199691	2.235902689	SNAPC4
8007607	1.356680963	4.843590645	4.791838898	3.75E-05	0.003220247	2.225140172	RUNDC3A
8151306	-1.191079509	5.348075581	-4.790347925	3.77E-05	0.003221968	2.221147569	RN7SL19P
7927294	2.495630667	5.001800194	4.788978272	3.78E-05	0.003221968	2.217479954	ANTXRL
8083246	1.205723287	3.435339161	4.786141958	3.81E-05	0.003240099	2.209885307	CPB1
8086141	-0.901288731	7.421190161	-4.78341967	3.84E-05	0.003257283	2.202596425	EPM2AIP1
8081631	0.824583546	4.059783581	4.776315516	3.92E-05	0.003307747	2.183577234	TMPRSS7
8031893	0.588507574	5.899441387	4.775158515	3.94E-05	0.00330866	2.180480007	AC020915.1
8138912	-0.623363769	5.652020484	-4.774465019	3.94E-05	0.00330866	2.178623593	LSM5
8156610	0.866495972	6.22228771	4.769206372	4.01E-05	0.003350679	2.164547714	HABP4
8044613	-0.812895056	7.527753871	-4.766766004	4.03E-05	0.003357423	2.158016126	CBWD2
7894037	-0.766404472	9.680888323	-4.762174845	4.09E-05	0.003371832	2.145728987	PBX4
7895595	-0.830969528	10.7933659	-4.761432036	4.10E-05	0.003371832	2.143741158	OTOA
7946563	-1.046564259	11.05219871	-4.761035084	4.10E-05	0.003371832	2.142678891	RNF141
8155636	-0.837367657	6.788057968	-4.76073763	4.10E-05	0.003371832	2.141882893	CBWD2
7894205	-0.995811435	8.475198387	-4.758516083	4.13E-05	0.003371832	2.135938119	RPS3A
8018315	-0.510100426	9.068291516	-4.757114373	4.15E-05	0.003371832	2.132187356	SUMO4
8075507	0.81673912	7.503052323	4.756811909	4.15E-05	0.003371832	2.131378025	EIF4ENIF1
8091778	-0.929753861	8.435125871	-4.756696908	4.15E-05	0.003371832	2.131070306	SCARNA7
8080138	1.270379259	2.981249645	4.754374213	4.18E-05	0.003376546	2.124855459	IQCF2
8036069	1.967816731	5.665077355	4.753677535	4.19E-05	0.003376546	2.12299142	FAM187B
7922326	-0.8193475	5.419629742	-4.75232364	4.20E-05	0.003376599	2.119369013	DNM3OS
7966534	-0.772971324	9.488336839	-4.751345264	4.22E-05	0.003376599	2.116751395	AC004086.1
8058985	0.730797519	6.503370935	4.749041022	4.24E-05	0.003376599	2.110586701	RNF25
8095451	0.798785352	4.589123226	4.748805578	4.25E-05	0.003376599	2.10995682	PRR27
8026390	0.924851843	5.046075129	4.747318251	4.27E-05	0.003376599	2.105977878	CCDC105
8042306	-0.886867778	6.161421226	-4.747003601	4.27E-05	0.003376599	2.105136134	RNU6-100P
7968254	0.436263704	7.718475387	4.745953619	4.28E-05	0.003378788	2.102327295	POLR1D
8118682	0.895888639	7.901110645	4.742915861	4.32E-05	0.003400385	2.094201295	PHF1
8175587	-3.33721175	6.981555032	-4.739356209	4.36E-05	0.003427279	2.084679989	MIR509-1
8137334	0.59966638	5.495652677	4.737910407	4.38E-05	0.003432906	2.080813014	ABCB8
7954021	-0.600509611	8.53999	-4.737146908	4.39E-05	0.003432906	2.078770995	CREBL2
7916135	0.572598954	6.805063032	4.736207681	4.40E-05	0.003432906	2.076259037	CC2D1B
7913169	0.621520167	8.593026484	4.73493168	4.42E-05	0.003432906	2.072846472	CAPZB
7900129	0.534777315	4.80837571	4.732958613	4.45E-05	0.003442215	2.067569865	SH3D21
8179814	0.636820269	4.397415839	4.729306054	4.49E-05	0.003470493	2.057802448	LY6G6C
7940431	0.980861056	5.355085161	4.71631659	4.66E-05	0.003581018	2.023074166	PGA4
8090898	-0.760734926	6.621928581	-4.716209367	4.66E-05	0.003581018	2.022787545	STAG1
8145660	-0.634326639	7.01310429	-4.714821039	4.68E-05	0.003581018	2.019076434	DCTN6
7898227	0.991316019	8.146755226	4.714409791	4.69E-05	0.003581018	2.017977162	PLEKHM2
7918900	-0.753397426	6.070815355	-4.714391079	4.69E-05	0.003581018	2.017927144	RNU6-817P
7893315	-1.121563898	5.931380226	-4.711251487	4.73E-05	0.003605216	2.009535351	SART3
8115164	-0.49320013	3.689945903	-4.70617431	4.80E-05	0.003649865	1.99596604	RPS14
8067017	-0.900838426	8.55152771	-4.704513273	4.82E-05	0.003657223	1.991527127	DPM1
8030049	0.834912389	9.143239742	4.702524479	4.85E-05	0.003657223	1.986212577	CYTH2
7969488	-0.817881824	6.780624935	-4.701489111	4.87E-05	0.003657223	1.983445928	CLN5
7955184	1.698887528	5.863054516	4.701339717	4.87E-05	0.003657223	1.983046731	PRPH
8075217	0.519742861	7.454288484	4.701054681	4.87E-05	0.003657223	1.982285091	AP1B1
8121704	-0.398848139	8.853953613	-4.700739794	4.88E-05	0.003657223	1.981443694	NUS1
8037695	1.015129435	7.660431258	4.697859758	4.92E-05	0.00367304	1.973748383	SYMPK
8088126	-0.559462917	3.112413903	-4.687701688	5.06E-05	0.003754561	1.946611253	DCP1A
8033414	1.063375222	6.119775484	4.685964491	5.09E-05	0.003758881	1.9419711	PCP2
8116177	0.562488824	6.077589129	4.685754509	5.09E-05	0.003758881	1.941410241	PHYKPL
8027268	-0.822428167	5.853034903	-4.683810314	5.12E-05	0.003762545	1.936217478	ZNF66
8045301	0.882023778	6.552135742	4.683107712	5.13E-05	0.003762545	1.93434096	SMPD4
7907849	0.469999213	3.750969097	4.679930736	5.18E-05	0.003788696	1.925856309	LHX4
7901634	2.149339667	6.420592484	4.678767316	5.19E-05	0.003793042	1.922749384	MROH7
8173607	-1.811811546	9.001168161	-4.677373559	5.22E-05	0.003799925	1.919027474	RN7SL648P
8101013	-0.549850787	5.678845548	-4.675671145	5.24E-05	0.003805495	1.914481517	RCHY1
8050480	2.306888926	4.986989161	4.674820425	5.25E-05	0.003805495	1.912209917	NT5C1B
7900957	0.898524981	4.894886226	4.674585672	5.26E-05	0.003805495	1.911583088	KLF17
8110649	0.875137991	6.15866129	4.672903456	5.28E-05	0.003815632	1.907091412	TRIM41
7946567	-1.13338763	8.123117065	-4.671655496	5.30E-05	0.003821044	1.903759376	RNF141
8114593	1.129905546	7.359065968	4.66785758	5.36E-05	0.003854606	1.893619712	APBB3
8165692	-3.523858685	6.829494742	-4.665962534	5.39E-05	0.003867288	1.888560731	MT-CYB
8126288	0.541986009	5.095083419	4.664090911	5.42E-05	0.003879767	1.883564543	TREML2
8126135	-0.868628639	7.879886774	-4.662654004	5.44E-05	0.003887448	1.879728987	GLO1
8178586	0.642443407	4.382821516	4.659729767	5.49E-05	0.003903474	1.871923763	LY6G6C
8038532	1.376991111	5.625211161	4.657289387	5.53E-05	0.003922448	1.865410524	IZUMO2
7949344	0.550914111	5.246001581	4.655815305	5.55E-05	0.003922448	1.861476503	NAALADL1
8160900	1.455760676	4.399139161	4.654886449	5.56E-05	0.003924589	1.858997663	FAM205BP
7911343	-1.459065157	7.744234935	-4.651608142	5.62E-05	0.003941483	1.850249373	MT-TS1
8165703	-1.459065157	7.744234935	-4.651608142	5.62E-05	0.003941483	1.850249373	MT-TS1
8161587	-0.815785546	6.902506645	-4.650983943	5.63E-05	0.003941483	1.848583769	CBWD2
8097782	-0.698516528	9.684874613	-4.648644444	5.66E-05	0.003941483	1.842341349	RPS3A
7894430	-1.106118306	5.017653613	-4.648634231	5.66E-05	0.003941483	1.842314097	RPL17
7903851	1.725852278	4.700661839	4.648624153	5.66E-05	0.003941483	1.842287207	UBL4B
7946635	-0.561051657	7.801602645	-4.648229728	5.67E-05	0.003941483	1.841234816	ZBED5
8003410	0.611040111	7.689598774	4.646810296	5.69E-05	0.003941483	1.83744764	GALNS
7892865	-1.063832426	9.693654226	-4.645600691	5.71E-05	0.003946986	1.834220426	HNRNPC
8091656	-1.063681481	6.711522258	-4.644333472	5.73E-05	0.003953166	1.830839621	METTL15
8024637	0.805020278	6.994723806	4.643215619	5.75E-05	0.003957676	1.827857412	FZR1
7934505	1.061296157	3.784295032	4.641692103	5.78E-05	0.003966823	1.823793137	C10orf55
8139881	0.799544194	4.933852548	4.640692913	5.79E-05	0.003967586	1.821127704	AC008267.1
7895422	-0.633983333	11.28274903	-4.639955414	5.81E-05	0.003967586	1.819160405	ERH
8024864	0.862422926	6.637315452	4.63947643	5.81E-05	0.003967586	1.817882725	HDGFL2
7990457	0.93736087	7.353997419	4.637380391	5.85E-05	0.003983361	1.812291801	MAN2C1
7982516	1.123112056	4.583030129	4.63314511	5.92E-05	0.004007524	1.800995784	NUTM1
8108627	1.721714741	3.384068	4.633141329	5.92E-05	0.004007524	1.800985701	VTRNA1-1
7998157	0.808837306	7.448398548	4.630763231	5.96E-05	0.004012839	1.794643652	NPRL3
8176719	-0.890843037	7.221100548	-4.630560756	5.97E-05	0.004012839	1.7941037	EIF1AY
7895012	-0.70248975	10.38932416	-4.629760775	5.98E-05	0.004013952	1.791970379	RPL19
7958711	1.253314583	4.308489677	4.6284833	6.00E-05	0.004020584	1.788563828	CCDC63
8180408	-0.631793917	8.817175871	-4.625183121	6.06E-05	0.004037909	1.779764086	NPM1
8017139	-0.404520593	2.588130387	-4.62445961	6.07E-05	0.004037909	1.777835003	MIR301A
8013923	1.409045287	8.641678258	4.624402869	6.07E-05	0.004037909	1.777683718	GIT1
8073135	0.558202315	6.61559929	4.621849288	6.12E-05	0.004043522	1.770875511	MIEF1
7911486	0.856860685	7.641212484	4.621624962	6.12E-05	0.004043522	1.770277452	INTS11
8038515	1.534456657	8.212369	4.62008473	6.15E-05	0.004053384	1.766171262	VRK3
7978756	2.007451954	3.973801355	4.61925414	6.16E-05	0.004055023	1.763957026	FSCB
7958056	0.64420537	4.298237903	4.618541563	6.17E-05	0.004055305	1.762057442	STAB2
7927550	-0.585602204	3.865440129	-4.616128074	6.22E-05	0.004075436	1.755623891	LINC00843
7916616	0.506864259	4.002091581	4.614758462	6.24E-05	0.004083439	1.751973176	CYP2J2
8074647	0.650938657	8.600242677	4.611705074	6.30E-05	0.004103047	1.743834907	PI4KA
8073379	0.597010213	6.070469613	4.610438691	6.32E-05	0.004103047	1.740459813	L3MBTL2
7968957	2.536986843	4.350614548	4.610089277	6.33E-05	0.004103047	1.739528597	SPERT
7896865	1.231142296	6.846854774	4.60960359	6.34E-05	0.004103047	1.738234221	TTLL10
8111812	-0.865628787	6.723215	-4.609137677	6.34E-05	0.004103047	1.736992561	RF00191
8062404	0.861264583	4.563193581	4.609001716	6.35E-05	0.004103047	1.73663023	AL162293.1
7921473	1.156925028	5.359144871	4.60818684	6.36E-05	0.004104675	1.734458636	CFAP45
8077958	1.356653759	6.595747839	4.602914829	6.46E-05	0.004115734	1.720410412	HDAC11
8032761	0.817205648	7.458939742	4.602746149	6.46E-05	0.004115734	1.719960972	MAP2K2
7993114	0.820877343	6.644690065	4.602494352	6.47E-05	0.004115734	1.719290076	METTL22
8124868	1.041698546	5.952794419	4.602038347	6.47E-05	0.004115734	1.718075096	CCHCR1
8095216	0.872131454	6.815481387	4.600880794	6.50E-05	0.004115734	1.714990986	KIAA1211
8172858	0.650551361	5.422259	4.59927251	6.53E-05	0.004115734	1.71070617	IQSEC2
8124742	0.860749944	6.968429065	4.599230359	6.53E-05	0.004115734	1.710593873	GNL1
8070876	0.631419898	6.144202387	4.597282154	6.56E-05	0.004122542	1.705403737	POFUT2
7940441	0.895516389	5.308382613	4.596266598	6.58E-05	0.004122542	1.702698361	PGA4
8000932	1.080214157	5.905233065	4.596021099	6.59E-05	0.004122542	1.702044382	CCDC189
8009705	1.416818176	5.990920323	4.591781139	6.67E-05	0.004157323	1.690750456	OTOP2
8037315	0.747440898	5.450589839	4.590566316	6.69E-05	0.004164026	1.687514833	PHLDB3
7950501	1.130492241	6.650711226	4.588100095	6.74E-05	0.004185739	1.680946565	GDPD5
8016909	0.621189	5.862242419	4.587115658	6.76E-05	0.004189749	1.678324869	MKS1
7939137	-0.697684685	8.793647355	-4.58574025	6.78E-05	0.004194512	1.674662104	EIF3M
8064245	1.357365139	7.836507	4.585422034	6.79E-05	0.004194512	1.673814705	TCEA2
8138116	-0.712765009	5.572414581	-4.583787988	6.82E-05	0.004206396	1.669463437	ZNF12
7894196	1.709547602	4.086565935	4.580791254	6.88E-05	0.00423483	1.661484103	SNX32
8066757	0.588045176	4.841105871	4.578778017	6.92E-05	0.00424525	1.656123948	SLC13A3
8033075	0.738740167	8.315234645	4.578037232	6.94E-05	0.00424525	1.654151731	RANBP3
7996137	1.468434028	6.787242581	4.578003647	6.94E-05	0.00424525	1.654062318	KATNB1
8118981	2.079398398	5.814793323	4.576897616	6.96E-05	0.00425091	1.651117787	ARMC12
7927202	-0.713966593	5.133548871	-4.575855931	6.98E-05	0.004252589	1.648344659	ZNF22
8006063	1.019015056	6.960490258	4.574928843	7.00E-05	0.004252589	1.645876691	ANKRD13B
7961291	-1.38188888	5.166122387	-4.574843723	7.00E-05	0.004252589	1.645650098	TAS2R31
8083119	-0.597646926	7.081859194	-4.570975363	7.08E-05	0.004267589	1.635353121	RNF7
7895256	-0.807381009	6.337742065	-4.570704732	7.08E-05	0.004267589	1.634632794	P4HA1
7902848	-0.843286046	7.415135194	-4.570257551	7.09E-05	0.004267589	1.633442564	RNU6-125P
8070953	0.852632028	6.253883258	4.56914574	7.11E-05	0.004267589	1.630483414	SPATC1L
7934166	2.190392083	5.277061903	4.568900437	7.12E-05	0.004267589	1.62983054	TBATA
8011774	0.920842741	6.709578677	4.568555433	7.13E-05	0.004267589	1.628912322	CAMTA2
8035684	2.439400963	5.140047452	4.566540191	7.17E-05	0.004268931	1.623549027	TSSK6
7993223	0.694216426	9.042736387	4.565882364	7.18E-05	0.004268931	1.621798389	CLEC16A
7892993	-0.985284676	9.668137419	-4.565449266	7.19E-05	0.004268931	1.620645832	ZNF101
8074541	0.752639259	6.597584484	4.564637623	7.21E-05	0.004268931	1.618485938	TRMT2A
8051024	2.662649102	6.276123774	4.56447269	7.21E-05	0.004268931	1.618047033	PRR30
8093320	-0.750045639	5.765455806	-4.562637337	7.25E-05	0.004268931	1.613163154	ZNF595
8141425	0.735242083	7.792499613	4.562605924	7.25E-05	0.004268931	1.613079565	TAF6
8016187	1.469423741	4.947633323	4.562260084	7.26E-05	0.004268931	1.612159319	SPATA32
7949995	0.809958519	6.520619258	4.562146378	7.26E-05	0.004268931	1.611856761	MRPL21
8003283	0.570267481	5.511963419	4.562077981	7.26E-05	0.004268931	1.611674764	KLHDC4
8028016	1.016122111	6.644827419	4.561605637	7.27E-05	0.004268931	1.610417929	PROSER3
7969179	-0.450592509	6.45235529	-4.5600604	7.30E-05	0.004272793	1.606306432	RNASEH2B
8180407	-0.635931454	8.500298032	-4.556844931	7.37E-05	0.004275204	1.59775155	NPM1
8064322	1.103687648	6.401332161	4.556610605	7.37E-05	0.004275204	1.597128152	C20orf96
8114158	-0.572739528	9.175235903	-4.556482758	7.38E-05	0.004275204	1.596788034	PPP2CA
7894758	-0.531462769	10.53024268	-4.556351214	7.38E-05	0.004275204	1.596438081	FAU
8151935	-0.39675	10.83376645	-4.556106131	7.38E-05	0.004275204	1.595786076	RPL30
7981377	0.848262657	6.040485839	4.555594052	7.40E-05	0.004275204	1.594423793	ANKRD9
8006119	-0.435538472	5.15738971	-4.554987673	7.41E-05	0.004275204	1.592810675	NSRP1
8003611	1.352546593	6.509632548	4.55406658	7.43E-05	0.004279078	1.590360403	FAM57A
8078046	1.6450655	5.277211516	4.553390924	7.44E-05	0.00427996	1.588563086	C3orf20
8036656	0.606898361	5.778419355	4.549112726	7.53E-05	0.004319497	1.57718361	SARS2
8038177	1.211656963	4.235693871	4.548974723	7.54E-05	0.004319497	1.576816566	IZUMO1
7995055	0.571886213	6.836762806	4.544626816	7.63E-05	0.004366082	1.56525347	KAT8
8025328	1.155867361	6.267198065	4.542439508	7.68E-05	0.004377974	1.559437075	EVI5L
7941382	0.828249028	7.232667065	4.542423321	7.68E-05	0.004377974	1.559394032	KAT5
8061396	1.479942056	3.78479971	4.541880321	7.69E-05	0.004377974	1.55795018	CST13P
7941127	0.691728583	7.573855968	4.538210261	7.77E-05	0.00440774	1.548192119	ZFPL1
8009366	-0.575310111	6.417450548	-4.538127068	7.77E-05	0.00440774	1.547970938	NOL11
8104115	-0.637532685	6.533358903	-4.537725659	7.78E-05	0.00440774	1.546903741	RNU6-173P
8119515	2.441050259	4.964456968	4.535846546	7.83E-05	0.004421941	1.541908078	GUCA1A
7893773	-0.875726352	10.8313649	-4.534899227	7.85E-05	0.004421941	1.539389738	RPL34
8026568	1.194416435	6.171011065	4.53452162	7.86E-05	0.004421941	1.538385935	C19orf44
8128592	-0.690856028	7.112336065	-4.534232529	7.86E-05	0.004421941	1.537617449	ATG5
8031176	0.741676204	7.601164452	4.530592868	7.94E-05	0.00445727	1.527942848	LENG8
7898407	1.44336275	4.915533355	4.529215657	7.98E-05	0.004463259	1.524282405	BX284668.2
8158094	1.205776259	5.474901774	4.525852149	8.05E-05	0.004485125	1.515343421	TTC16
7992219	0.915230898	5.355784161	4.525579292	8.06E-05	0.004485125	1.514618314	BAIAP3
8054045	0.771598852	7.36688529	4.523781329	8.10E-05	0.004485125	1.509840474	FAHD2A
7921793	0.807118593	8.170798742	4.52198846	8.14E-05	0.004485125	1.505076483	DEDD
8125091	1.255181296	7.698839581	4.521766296	8.15E-05	0.004485125	1.504486174	VARS
8178609	1.255181296	7.698839581	4.521766296	8.15E-05	0.004485125	1.504486174	VARS
7892530	-1.303311731	6.136071226	-4.521100221	8.16E-05	0.004485125	1.502716381	NPM1
7935780	0.746820907	5.964847581	4.520959683	8.17E-05	0.004485125	1.502342971	SEC31B
7951008	-0.721857722	6.44288229	-4.520913046	8.17E-05	0.004485125	1.502219057	TAF1D
8047228	-0.81763387	6.378020226	-4.520527759	8.18E-05	0.004485125	1.501195356	MOB4
8101925	-0.850073037	7.152878194	-4.519577881	8.20E-05	0.004487052	1.498671612	LAMTOR3
8042874	0.525406806	4.810047871	4.518792863	8.22E-05	0.004487052	1.496585955	TTC31
8031712	-0.538170444	6.412156097	-4.518653989	8.22E-05	0.004487052	1.496216996	ZNF805
8074972	0.808614213	3.760594355	4.516491669	8.27E-05	0.004504803	1.490472423	AP000350.1
7899057	0.974462852	8.64304229	4.516129065	8.28E-05	0.004504803	1.489509147	MTFR1L
7893382	-0.684435157	9.959008194	-4.515187494	8.30E-05	0.004509582	1.48700788	CLEC2D
8178448	1.088337954	5.887776	4.514085927	8.33E-05	0.004512713	1.484081695	CCHCR1
8103309	-0.958694046	4.689341839	-4.513805879	8.34E-05	0.004512713	1.483337798	RNU6-1285P
7935990	0.518192083	4.915472161	4.510953397	8.40E-05	0.004534606	1.475761146	PSD
7895130	-0.862151074	9.155558774	-4.510786724	8.41E-05	0.004534606	1.475318459	TJAP1
8071717	0.672417574	4.158533484	4.510411843	8.42E-05	0.004534606	1.47432278	RGL4
7893598	-0.887786731	8.481920355	-4.509371718	8.44E-05	0.004539397	1.471560296	AC092881.1
8008388	1.772790472	7.963152935	4.508912632	8.45E-05	0.004539397	1.470341037	SPATA20
7922416	-0.819686583	3.824365323	-4.505443049	8.54E-05	0.004577271	1.461127049	GAS5
7949719	0.848095639	6.310866806	4.502807227	8.60E-05	0.00460448	1.454128038	PC
8143494	1.148777981	3.428718935	4.50028468	8.66E-05	0.004620475	1.447430461	AC245088.1
8025414	0.485743333	8.774426226	4.498348635	8.71E-05	0.004626354	1.442290531	RAB11B
8013191	0.766980722	7.684376032	4.496748956	8.75E-05	0.004626494	1.438043889	FLII
7944216	-0.533280102	9.270528516	-4.495757129	8.78E-05	0.004626494	1.435411033	ATP5MG
8176558	1.087922046	3.610529742	4.495571401	8.78E-05	0.004626494	1.434918019	TTTY2
8177053	1.087922046	3.610529742	4.495571401	8.78E-05	0.004626494	1.434918019	TTTY2
8090511	1.191835991	5.064759548	4.495559239	8.78E-05	0.004626494	1.434885736	KIAA1257
7912863	0.845452324	5.949065548	4.494281611	8.81E-05	0.004633964	1.431494376	MST1
7892527	-0.982063046	8.824159484	-4.493337886	8.84E-05	0.004633964	1.428989444	NPM1
8032650	0.66022362	8.067915774	4.491386726	8.89E-05	0.00465255	1.423810757	PIP5K1C
8007272	0.506283185	6.325958677	4.486709512	9.01E-05	0.004691514	1.411398273	COASY
7907633	1.825303472	4.017696806	4.486274232	9.02E-05	0.004691514	1.410243232	TEX35
7935361	0.583403741	4.624800161	4.483337337	9.09E-05	0.004719179	1.402450519	SLIT1
8009913	0.656158954	4.961002968	4.48312453	9.10E-05	0.004719179	1.401885892	MYO15B
8142307	-1.039880806	6.212430387	-4.482515951	9.11E-05	0.004720039	1.400271223	PNPLA8
7905163	-0.471460389	8.60782829	-4.481859204	9.13E-05	0.004721493	1.398528797	MRPS21
8012450	0.943380065	5.114183645	4.481321108	9.15E-05	0.004721493	1.397101198	SLC25A35
7928019	1.184236046	5.589276355	4.47950726	9.19E-05	0.004733854	1.392289183	HK1
8048014	-0.837700407	6.113814032	-4.47912715	9.20E-05	0.004733854	1.391280821	RPE
7896917	1.224101352	6.39570371	4.478781598	9.21E-05	0.004733854	1.390364147	CPTP
8019296	0.621324157	5.228947452	4.476852206	9.26E-05	0.004752683	1.385246122	SIRT7
7893281	-0.709829722	11.40325129	-4.473910308	9.34E-05	0.004785415	1.377443003	UBE3C
8106181	-0.525842676	7.855802258	-4.471280398	9.41E-05	0.004814089	1.370468175	BTF3
7938139	1.506355454	5.813557742	4.469463405	9.46E-05	0.004831713	1.365649717	DNHD1
8143499	0.637770565	3.696936161	4.466988089	9.53E-05	0.004858537	1.359086025	TRPV6
8028552	0.90891175	6.714701935	4.466107753	9.55E-05	0.004863318	1.35675183	NFKBIB
7940421	0.977968713	5.336567548	4.46050594	9.71E-05	0.004915027	1.341900652	PGA4
7967039	0.664754796	6.497237516	4.459804396	9.73E-05	0.004915027	1.340040997	MSI1
8071392	0.505944194	8.359174677	4.458948338	9.75E-05	0.004915027	1.337771828	MED15
7965094	0.994188324	5.32924229	4.458841127	9.75E-05	0.004915027	1.337487648	E2F7
8078772	1.384157787	4.764332968	4.458537931	9.76E-05	0.004915027	1.336683983	SLC22A14
8178244	0.623019907	6.433846258	4.458228736	9.77E-05	0.004915027	1.335864425	RING1
8087547	0.56367725	4.900380548	4.457254188	9.80E-05	0.004920112	1.333281343	MST1R
7959834	1.838273111	5.887953419	4.456079948	9.83E-05	0.004929197	1.330169102	GLT1D1
8065693	0.617778713	6.985920419	4.455497954	9.85E-05	0.004929968	1.328626624	NECAB3
7955112	1.242180648	5.972301226	4.452180002	9.94E-05	0.004969407	1.319833636	H1FNT
8007790	0.788413213	5.096547774	4.450781315	9.98E-05	0.004977649	1.316127298	MAP3K14-AS1
8040386	-0.628304954	8.526188097	-4.450548808	9.99E-05	0.004977649	1.315511203	DDX1
8028002	-0.868275333	5.360002806	-4.448893949	0.000100334	0.004993266	1.311126358	PSENEN
8103755	-0.427317694	7.546545677	-4.448265562	0.000100514	0.004993266	1.309461409	FBXO8
7919436	-0.581152028	9.793543419	-4.447359229	0.000100774	0.004993266	1.307060106	PPIA
8078663	-0.500182926	3.541689194	-4.446638151	0.000100982	0.004996117	1.305149691	MIR26A1
8055639	-1.612174435	4.953791677	-4.444021035	0.000101739	0.005019126	1.298216422	ZEB2
7921110	1.150886333	7.927632129	4.443988019	0.000101748	0.005019126	1.29812896	ISG20L2
8009227	0.597685889	7.204737871	4.442802373	0.000102093	0.005028685	1.294988194	PSMC5
7893640	0.845559259	8.231313161	4.442080628	0.000102303	0.005031609	1.293076373	KXD1
7943729	1.431228926	4.277209774	4.440628419	0.000102728	0.00504153	1.28922981	C11orf53
8088911	-0.538184343	8.018565452	-4.4403563	0.000102808	0.00504153	1.288509054	ZNF717
7964577	-1.389603296	5.280144645	-4.43965299	0.000103015	0.005043492	1.286646254	CTDSP2
8049079	2.207154491	5.123601387	4.438344799	0.0001034	0.005043492	1.283181497	TEX44
7986765	-0.627971759	11.04226065	-4.43833013	0.000103404	0.005043492	1.283142649	RPL5
8026063	0.710984185	4.76919971	4.438161086	0.000103454	0.005043492	1.282694947	MAST1
8043840	-0.68367188	6.636277903	-4.437550844	0.000103634	0.005044894	1.281078793	LIPT1
8103986	0.512782231	3.715069968	4.436020474	0.000104088	0.005056194	1.277025969	LRP2BP
8164781	0.383841833	7.561416645	4.435082933	0.000104366	0.005056194	1.274543238	TSC1
8082767	1.362218741	6.074735419	4.434085878	0.000104664	0.005056194	1.271903015	TMEM108
7894457	-0.94065675	4.833631935	-4.43403986	0.000104677	0.005056194	1.271781161	SMNDC1
8180409	-0.572992472	9.08709971	-4.433715335	0.000104774	0.005056194	1.270921839	NPM1
8079149	-1.12520037	7.216103226	-4.433587845	0.000104812	0.005056194	1.270584256	RN7SL517P
8173862	0.413671093	2.959876323	4.431544755	0.000105425	0.005056194	1.265174566	SATL1
7895497	-0.660445926	11.2908271	-4.43137288	0.000105477	0.005056194	1.264719497	IK
7951703	0.559934139	5.868134677	4.431004028	0.000105588	0.005056194	1.263742907	DRD2
8084945	-0.580844639	4.884115194	-4.43070172	0.000105679	0.005056194	1.262942516	RPS29P3
7916024	1.346521407	6.64111029	4.430682606	0.000105685	0.005056194	1.262891909	TTC39A
8136179	-0.533049741	4.061007129	-4.430471335	0.000105748	0.005056194	1.262332554	KLHDC10
8000603	0.737550556	7.507675258	4.430165953	0.00010584	0.005056194	1.261524039	TUFM
7976412	1.874688889	4.920776452	4.428714951	0.000106279	0.005064885	1.257682587	CCDC197
7895004	-1.2226825	8.782924516	-4.428318941	0.000106399	0.005064885	1.25663421	TFE3
7904572	-2.019290259	5.842516677	-4.428057797	0.000106479	0.005064885	1.255942881	RNU1-59P
7895862	-1.157900296	6.336430806	-4.425505413	0.000107256	0.005090866	1.249186332	USP22
8041257	-0.614877611	8.193753065	-4.425043372	0.000107398	0.005090866	1.247963317	SLC30A6
8090934	-0.88239475	4.964222613	-4.424728224	0.000107494	0.005090866	1.247129139	RNU6-1284P
8136641	-1.239650907	5.156399452	-4.423767637	0.000107789	0.005090866	1.244586592	TAS2R3
8061944	0.709788037	5.453997516	4.422451274	0.000108195	0.005102772	1.241102523	ACTL10
8065612	0.74466913	6.63081671	4.421290371	0.000108553	0.005112449	1.238030077	NOL4L
8008074	0.838735454	5.414586226	4.420155588	0.000108905	0.005121772	1.235026908	CDK5RAP3
7926596	0.46070012	6.181638806	4.415467113	0.000110371	0.005168788	1.222620544	COMMD3
7997166	-0.414451843	3.712795935	-4.414172414	0.000110779	0.005180612	1.219195031	AC009097.3
8123129	-0.482676528	7.754407935	-4.412593054	0.000111278	0.005182884	1.215016617	WTAP
7955719	-0.71750713	7.258156065	-4.412460602	0.00011132	0.005182884	1.21466621	HIGD1A
8121895	-0.747610028	6.357298968	-4.412222071	0.000111396	0.005182884	1.214035173	TRMT11
8045619	-0.623252639	7.530147194	-4.411234277	0.00011171	0.005182884	1.211422015	EPC2
8043632	1.056200315	5.197945097	4.411224182	0.000111713	0.005182884	1.211395311	FER1L5
8055183	0.849126	8.073376645	4.411074446	0.000111761	0.005182884	1.2109992	SMPD4
7896517	-0.764419528	8.74476	-4.410356783	0.00011199	0.005186273	1.209100746	PRPF8
7985981	0.957784185	4.117071871	4.4091863	0.000112364	0.005193482	1.206004557	TTLL13P
8104201	0.665918694	7.192784548	4.40889478	0.000112458	0.005193482	1.205233446	EXOC3
8051113	0.549847481	7.143039581	4.407369923	0.000112947	0.005208875	1.201200147	ZNF513
7944300	-0.633120769	4.069947516	-4.406466654	0.000113238	0.005215077	1.198811095	RNU6-1157P
8119627	0.76337287	7.539374355	4.404919424	0.000113739	0.005223721	1.194719053	PPP2R5D
8007715	0.45770987	7.481753968	4.40096848	0.000115026	0.005261837	1.184271037	NMT1
8071504	0.542527185	3.419695323	4.400915241	0.000115044	0.005261837	1.184130263	LRRC74B
8038565	1.252353352	5.440131129	4.398612733	0.000115801	0.005269764	1.178042278	AC020909.1
7991904	0.912687713	6.394362194	4.397218634	0.000116262	0.005269764	1.174356487	PIGQ
7912675	0.806095704	6.069997645	4.397178536	0.000116275	0.005269764	1.17425048	ZBTB17
8137739	0.944681463	7.110405419	4.396654659	0.000116449	0.005269764	1.172865488	INTS1
8059028	1.116118657	5.039547903	4.393581469	0.000117473	0.005299944	1.164741436	CFAP65
8010271	0.579879602	6.230942323	4.392839895	0.000117721	0.005299944	1.162781235	PGS1
7941408	0.579348759	3.990797419	4.392642967	0.000117787	0.005299944	1.162260706	SNX32
7995976	1.347586139	6.916258194	4.391385087	0.00011821	0.005300882	1.15893593	CPNE2
7989159	-0.862388444	7.690760516	-4.390728175	0.000118431	0.005300882	1.15719968	ZNF280D
8179391	0.901585157	6.236404161	4.390688064	0.000118445	0.005300882	1.157093665	STK19
8158902	1.534040935	5.212718581	4.389781328	0.000118751	0.005307455	1.154697209	CFAP77
7974603	-0.821954185	6.584452581	-4.389244384	0.000118933	0.005308452	1.153278139	PSMA3
7895692	-0.812510333	9.95239629	-4.386384301	0.000119905	0.005337555	1.145719902	HSPE1
7990244	0.823620704	5.734512935	4.385788127	0.000120109	0.005339486	1.144144535	HCN4
8032265	0.729559481	7.399335226	4.383663103	0.000120838	0.00536249	1.138529591	MEX3D
8153819	1.140559157	6.463982516	4.382979134	0.000121074	0.00536249	1.136722455	CYHR1
8180287	-0.676489398	10.11001719	-4.381759679	0.000121495	0.00536249	1.133500636	RPL31
8066254	-0.651168111	5.659561419	-4.38148542	0.00012159	0.00536249	1.132776063	SNHG17
7955195	1.421383491	6.291771581	4.381454993	0.0001216	0.00536249	1.132695676	TROAP
7949679	1.820285843	6.187376	4.381402388	0.000121618	0.00536249	1.1325567	SPTBN2
8107348	-0.596060981	3.482980387	-4.380894879	0.000121794	0.00536249	1.131215926	RNU6-482P
8076909	0.478973213	5.850779032	4.380546823	0.000121915	0.00536249	1.130296425	TUBGCP6
8072659	0.63767288	7.839497742	4.378857321	0.000122503	0.005374146	1.125833271	TOM1
8075285	0.844276741	8.258683194	4.37611885	0.000123462	0.005409078	1.118599784	ASCC2
8148748	0.598898296	5.134978903	4.371205723	0.0001252	0.005456531	1.105624353	WDR97
8029592	0.514032991	5.641750097	4.369666763	0.00012575	0.005459837	1.101560601	CLASRP
8019463	0.430039306	8.927813387	4.369443812	0.00012583	0.005459837	1.100971903	CSNK1D
8032815	0.678079667	8.038102484	4.369018026	0.000125982	0.005459837	1.099847643	UBXN6
8049301	0.618308213	4.194054742	4.368700719	0.000126096	0.005459837	1.099009828	SAG
7950544	-0.692206167	6.734085742	-4.36763918	0.000126477	0.005469243	1.09620704	THAP12
7975779	1.287519148	5.152790355	4.36709386	0.000126674	0.005470632	1.094767281	FOS
8007594	0.645978481	6.770411581	4.365684149	0.000127183	0.00548017	1.091045516	TMUB2
8028674	0.767104852	7.758611419	4.362905309	0.000128192	0.005494719	1.083709839	SUPT5H
8052994	1.569783278	7.329728903	4.36246557	0.000128353	0.005494719	1.082549087	RAB11FIP5
8154209	-1.206381769	6.807372355	-4.36245099	0.000128358	0.005494719	1.082510599	MTND1P11
7942073	1.162910481	6.316501484	4.362355088	0.000128393	0.005494719	1.082257457	IGHMBP2
8006569	1.311410444	6.635324806	4.362168225	0.000128462	0.005494719	1.081764216	C17orf50
8158081	0.933974028	4.924969	4.361921762	0.000128552	0.005494719	1.081113662	CFAP157
8055645	-0.604178278	6.45228629	-4.360552681	0.000129053	0.005500798	1.077500027	ORC4
8101585	-0.703205565	3.806371613	-4.360261505	0.00012916	0.005500798	1.07673151	RN7SL552P
8062190	1.016661176	5.199969161	4.360182036	0.00012919	0.005500798	1.076521764	SPAG4
8011990	1.646470944	4.676419419	4.354743516	0.000131204	0.005546081	1.06216953	TEKT1
8107970	1.847825917	4.988772484	4.354604761	0.000131255	0.005546081	1.061803405	IL13
8148220	1.268221028	4.591487645	4.354272126	0.00013138	0.005546081	1.060925707	FER1L6
7896036	-0.828932843	9.899701516	-4.354131596	0.000131432	0.005546081	1.060554906	RPL21
8012054	1.092551944	5.653648	4.354045781	0.000131464	0.005546081	1.060328476	DLG4
8014925	0.648183491	8.236810839	4.35372153	0.000131586	0.005546081	1.059472921	MED24
8178322	-0.534425157	8.806187323	-4.353075472	0.000131828	0.005549256	1.057768302	SUMO2
8155062	0.77829975	8.245066774	4.350393866	0.000132837	0.005582048	1.050693456	TESK1
8043932	-0.661995806	6.929796742	-4.350068498	0.00013296	0.005582048	1.049835101	RPL31
7896078	-0.495203426	12.10682871	-4.349672546	0.000133109	0.005582048	1.048790558	ZBTB25
8051241	0.652062963	4.697140194	4.342715426	0.000135769	0.005672135	1.030440489	ALK
8165700	-0.862717611	8.80637371	-4.341488966	0.000136243	0.005684813	1.027206215	MT-TA
8023377	0.767419472	8.715388645	4.339741152	0.000136922	0.005705978	1.022597412	MEX3C
8128604	-0.757399083	4.642731419	-4.339104506	0.00013717	0.005707158	1.020918739	RN7SL47P
7979412	-0.878823037	5.928432516	-4.33876317	0.000137303	0.005707158	1.020018745	RNU6-341P
8028656	0.916542574	5.906332484	4.338048206	0.000137582	0.005707158	1.01813366	PLEKHG2
7911730	0.487971361	6.169175935	4.337698466	0.000137719	0.005707158	1.017211551	PANK4
7901675	0.68921687	4.084933839	4.337473675	0.000137807	0.005707158	1.016618889	LEXM
8160663	0.965578954	6.416471129	4.336272896	0.000138278	0.005719237	1.013453129	AQP7
8113573	1.564982926	5.977403355	4.335855703	0.000138442	0.005719237	1.012353274	TSSK1B
8010747	0.746549028	8.463966129	4.333924137	0.000139204	0.005731776	1.007261337	GPS1
7922408	-1.185183426	4.327810032	-4.333323843	0.000139442	0.005731776	1.005678959	GAS5
7896136	-0.422630556	11.51318258	-4.333085193	0.000139536	0.005731776	1.005049886	CANX
7996164	1.222645102	5.694480806	4.332534257	0.000139755	0.005731776	1.003597673	TEPP
7927529	1.004092259	3.494273032	4.332475339	0.000139778	0.005731776	1.003442371	MSMB
8176006	0.815206259	4.223716645	4.331382729	0.000140213	0.005735474	1.000562478	TEX28P1
8176012	0.815206259	4.223716645	4.331382729	0.000140213	0.005735474	1.000562478	TEX28P1
8024909	0.485286972	6.638910452	4.330001831	0.000140764	0.005746388	0.996922933	KDM4B
8010946	1.706645296	6.805946	4.329850067	0.000140825	0.005746388	0.996522955	GEMIN4
8171834	-0.622108861	9.396038	-4.328402002	0.000141406	0.005763017	0.992706672	RPL9
8013747	1.905058019	6.068439419	4.326957302	0.000141987	0.00577259	0.988899529	PROCA1
8000582	0.58049262	4.596203903	4.326022179	0.000142365	0.005780889	0.986435387	SULT1A2
8059139	1.274909963	8.108182548	4.324051727	0.000143164	0.005806259	0.981243424	ATG9A
8119609	0.677934704	8.196369742	4.323428908	0.000143418	0.005809465	0.979602457	CNPY3
8031871	0.362758741	6.083181839	4.322375103	0.000143848	0.005819802	0.976826065	ZNF274
8153652	1.443813435	8.171238323	4.320269712	0.000144711	0.005847605	0.971279559	SHARPIN
8026821	1.051021546	7.075357387	4.31494343	0.000146916	0.005915198	0.957250404	MAP1S
8029918	1.121637074	6.03271229	4.312528056	0.000147927	0.005929931	0.950889652	DHX34
8061894	0.937043241	4.173496065	4.312465992	0.000147953	0.005929931	0.950726217	BPIFB1
8178086	0.645691278	7.860521226	4.311944615	0.000148173	0.005929931	0.949353304	HSPA1B
8179324	0.645691278	7.860521226	4.311944615	0.000148173	0.005929931	0.949353304	HSPA1B
7963084	1.815122713	5.448869419	4.310925029	0.000148602	0.005939983	0.946668588	FAM186B
8008885	-1.335638296	4.632188871	-4.31048402	0.000148788	0.005940294	0.945507392	VMP1
8074577	0.704674259	8.004127452	4.308539258	0.000149612	0.00596603	0.940387043	PI4KAP2
8141522	1.744335213	6.189925548	4.30722964	0.000150169	0.005973944	0.936939243	C7orf61
8099242	1.185909889	4.984034742	4.30612271	0.000150642	0.00597846	0.934025229	CCDC96
8086503	1.286907565	7.315788774	4.305570341	0.000150878	0.005980714	0.932571167	ZDHHC3
7968226	-0.886057741	7.89853671	-4.304375598	0.000151391	0.005988789	0.929426253	RPL21
8144577	1.92408688	5.772694645	4.303321751	0.000151845	0.005990936	0.926652375	C8orf74
8023191	-1.101132889	7.581388226	-4.303295084	0.000151856	0.005990936	0.926582184	SMAD2
7905968	1.414487287	7.451052452	4.302580448	0.000152164	0.005995996	0.924701246	MTX1
8137336	0.606855657	5.174616548	4.300959916	0.000152866	0.006014604	0.920436216	ASIC3
7938313	-0.974823556	8.022155871	-4.300649495	0.000153001	0.006014604	0.919619267	IPO7
8131381	1.544928435	3.957896419	4.300240039	0.000153178	0.006014604	0.918541706	ANKRD61
7936727	-0.838108759	7.900229194	-4.297054935	0.000154569	0.006062067	0.910160249	RPL21
8062705	0.541554667	5.465891355	4.296479537	0.000154822	0.006064829	0.908646259	L3MBTL1
8087447	0.747492028	4.463151806	4.295512692	0.000155247	0.006074344	0.90610239	MST1
7904478	-1.177809537	6.128330613	-4.292668028	0.000156505	0.006116383	0.898618517	LINC00328-2P
8077929	-0.703385565	6.267184387	-4.290103867	0.000157648	0.00614661	0.891873535	RNU6-377P
8088952	-1.683475519	7.080314871	-4.289047636	0.000158121	0.006157844	0.889095395	RN7SL751P
8132617	0.778821509	6.700131839	4.284098463	0.000160356	0.006237602	0.876079888	ZMIZ2
7894964	-0.890819176	7.843468516	-4.282061733	0.000161285	0.006259112	0.870724589	HNRNPM
8000856	0.864117046	6.138567677	4.280011933	0.000162226	0.006288272	0.865335494	TBC1D10B
7997982	0.53767662	5.720611258	4.279397835	0.000162508	0.006288495	0.863721089	CDK10
8005955	-0.577383056	4.734858516	-4.278027838	0.000163141	0.006288495	0.860119688	RPL23A
8107691	-0.676262056	6.200503935	-4.277400287	0.000163431	0.006288495	0.858470089	PHAX
8180269	-0.822598574	5.393500323	-4.276994107	0.00016362	0.006288495	0.85740242	TATDN1
7898725	0.994947361	4.630404194	4.276730071	0.000163742	0.006288495	0.856708398	CELA3A
7893169	-1.128202241	6.160447258	-4.275955172	0.000164102	0.00629376	0.854671619	KAT7
8033135	0.632947972	7.383532484	4.274187598	0.000164927	0.006312146	0.850025961	PSPN
7994362	0.943638981	7.910431387	4.271780695	0.000166056	0.006348065	0.843700662	SGF29
7970858	-0.776210704	6.226639484	-4.270981305	0.000166433	0.006350191	0.841600059	HMGB1
8168578	1.358336824	6.019001194	4.270853402	0.000166493	0.006350191	0.841263966	UBE2DNL
8029340	-0.472352611	3.875824387	-4.268587961	0.000167566	0.006371145	0.835311447	ZNF155
7990898	-0.626604324	9.355542903	-4.26848084	0.000167616	0.006371145	0.835030001	RPL9
7942551	-0.867849639	5.26844529	-4.266728019	0.000168451	0.006381813	0.830424923	RNF169
7893913	-0.681574389	6.397492806	-4.26668425	0.000168472	0.006381813	0.830309935	C1D
7940673	1.303730963	5.386623387	4.265688991	0.000168948	0.006385728	0.827695347	GNG3
8108238	-0.71221063	7.629764484	-4.264466279	0.000169534	0.006385728	0.824483417	SMAD5
8134992	1.201696861	7.506078548	4.263580684	0.00016996	0.00639454	0.822157188	SRRT
7960666	0.451014944	8.244453032	4.261733426	0.000170852	0.006415525	0.817305269	ZNF384
8090464	0.871810824	5.377205645	4.26162776	0.000170903	0.006415525	0.817027745	DNAJB8
8076417	-0.427414556	8.09296829	-4.260327004	0.000171534	0.006430749	0.813611546	NDUFA6
7893949	-0.983966046	8.577474935	-4.259042577	0.00017216	0.006430749	0.810238463	AC008429.4
7924144	-0.845128444	7.521570613	-4.258724276	0.000172315	0.006430749	0.809402597	RPL21
7893386	-0.416920833	11.8577571	-4.25843609	0.000172456	0.006430749	0.808645826	RPL4
8148703	1.187611204	6.218367452	4.258411678	0.000172468	0.006430749	0.808581721	SPATC1
7895969	-0.747889861	8.433339194	-4.257516075	0.000172906	0.006439874	0.806229958	AC092881.1
7910385	-0.810924944	8.656187968	-4.256131924	0.000173585	0.006441453	0.802595543	FTH1P2
8159439	0.67732688	5.592608387	4.25585365	0.000173722	0.006441453	0.8018649	AJM1
8118395	0.861677583	5.980533871	4.254550251	0.000174365	0.006450911	0.798442815	STK19
8178164	0.861677583	5.980533871	4.254550251	0.000174365	0.006450911	0.798442815	STK19
7945445	0.948199806	5.962953806	4.25398602	0.000174644	0.006454058	0.796961496	LMNTD2
8159337	0.637346861	6.338642194	4.248661461	0.000177297	0.006527614	0.782984725	PMPCA
7952984	-0.924415361	5.81586371	-4.248032223	0.000177613	0.006527614	0.781333266	RNU4ATAC16P
8155422	-0.825608611	6.418179968	-4.248013222	0.000177623	0.006527614	0.781283396	CBWD2
8028407	0.395253259	4.839227161	4.247941067	0.000177659	0.006527614	0.781094026	RYR1
8007454	1.79055963	7.665661323	4.24725189	0.000178006	0.006527614	0.779285326	RND2
8024557	0.64536025	8.70351929	4.245478542	0.000178902	0.006553256	0.774631599	GNA11
8170402	0.689510037	4.915387	4.243230652	0.000180045	0.006573402	0.768733193	HSFX1
8175616	0.689510037	4.915387	4.243230652	0.000180045	0.006573402	0.768733193	HSFX1
8121312	-0.657091009	5.046774323	-4.240266802	0.000181562	0.006599147	0.760957229	C6orf203
8067978	-0.632581435	9.664447774	-4.240131815	0.000181631	0.006599147	0.760603106	PPIA
7925851	0.782874324	7.116853968	4.239922435	0.000181739	0.006599147	0.760053828	WDR37
8115274	2.239274056	4.507740032	4.23968964	0.000181858	0.006599147	0.75944313	SLC36A3
8176018	0.769115519	4.302857194	4.239325488	0.000182046	0.006599147	0.758487859	TEX28P1
8115445	1.111299157	4.602043032	4.239148868	0.000182137	0.006599147	0.75802454	TIMD4
8165498	2.595917926	6.378433226	4.238607511	0.000182416	0.006602068	0.756604457	FAM166A
7921862	1.639406009	4.668023	4.237841092	0.000182812	0.006602068	0.754594064	CFAP126
8067495	1.47900712	7.147712258	4.236870495	0.000183315	0.006613058	0.752048216	CABLES2
8024391	1.617626343	7.737878387	4.236442881	0.000183537	0.0066139	0.750926637	DOT1L
7957043	-0.64710813	7.906128806	-4.23191264	0.000185906	0.00667756	0.739046009	FRS2
7903334	1.332988111	7.193303355	4.231339694	0.000186207	0.006681187	0.737543659	CDC14A
8065652	2.009206963	4.947648548	4.229288031	0.000187291	0.006699326	0.732164287	SUN5
8155083	0.886738148	5.752311677	4.229240797	0.000187316	0.006699326	0.732040448	CA9
8037422	0.515385546	5.620868065	4.228278083	0.000187827	0.006710391	0.729516471	LYPD5
7910001	-0.467026259	7.133674806	-4.221859429	0.000191269	0.006806404	0.712691927	DEGS1
8123685	1.145391741	4.654818742	4.221621151	0.000191398	0.006806404	0.71206747	FAM217A
7904997	-0.486372657	5.739872645	-4.221364467	0.000191537	0.006806404	0.711394784	PPIAL4G
7905016	-0.486372657	5.739872645	-4.221364467	0.000191537	0.006806404	0.711394784	PPIAL4G
8131661	-0.825354491	7.836732387	-4.220500054	0.000192006	0.006813481	0.709129512	RPL21
8118634	0.571955435	6.440999516	4.220243179	0.000192145	0.006813481	0.708456368	RING1
7996647	1.264198898	6.47371129	4.215721755	0.000194618	0.006842487	0.696609525	PARD6A
8134079	-0.792516111	7.443400968	-4.215407921	0.000194791	0.006842487	0.695787341	GTPBP10
7974314	-0.675421231	5.844011355	-4.215254732	0.000194875	0.006842487	0.695386022	RF00156
7994386	1.22371738	8.163779387	4.215249796	0.000194878	0.006842487	0.695373091	ATXN2L
7894787	-0.693003704	11.45523387	-4.215027511	0.000195	0.006842487	0.694790764	CHMP7
8026170	0.610432028	7.065407645	4.215019352	0.000195005	0.006842487	0.694769389	CCDC130
8043564	0.639109389	6.324023839	4.214622443	0.000195224	0.006842487	0.693729609	FAHD2A
8125172	0.64276213	6.647716419	4.212450915	0.000196426	0.006857477	0.688041286	EHMT2
8179884	0.64276213	6.647716419	4.212450915	0.000196426	0.006857477	0.688041286	EHMT2
7961422	0.63016925	4.314453161	4.21236235	0.000196475	0.006857477	0.687809305	GRIN2B
8108006	-0.347556306	4.687637581	-4.211815371	0.000196779	0.006860898	0.686376609	LEAP2
8117834	0.709193296	8.168667516	4.20979407	0.000197907	0.006878606	0.681082624	PPP1R11
8177744	0.709193296	8.168667516	4.20979407	0.000197907	0.006878606	0.681082624	PPP1R11
8159702	0.475961056	6.652390774	4.207107855	0.000199415	0.006923163	0.674048102	EHMT1
7977786	1.443319565	6.010434968	4.206535478	0.000199738	0.006923163	0.672549329	SLC7A7
7990949	-0.631306519	9.440660613	-4.206403705	0.000199813	0.006923163	0.672204288	RPL9
7894747	-0.947191167	8.980729452	-4.205612357	0.00020026	0.00693026	0.670132233	RNPS1
8004271	0.688088593	7.354696032	4.205305614	0.000200434	0.00693026	0.669329086	ACADVL
8034643	0.815181213	5.61113171	4.203859319	0.000201255	0.006951427	0.665542438	CACNA1A
8173238	1.208015167	4.433131258	4.202878702	0.000201813	0.006962269	0.662975192	ASB12
8144949	0.6292855	3.647923129	4.200298293	0.00020329	0.0069855	0.656220394	LZTS1-AS1
8015526	0.655511972	6.679551968	4.198677733	0.000204223	0.007010324	0.651978724	KAT2A
8008544	1.96727137	5.942992097	4.197904808	0.00020467	0.007011194	0.649955802	KIF2B
8145622	-1.366005185	7.585883452	-4.196858018	0.000205276	0.007015049	0.647216258	RNA5SP259
7895376	-1.057224639	8.404595806	-4.196619455	0.000205414	0.007015049	0.646591939	AC004086.1
8159385	0.55842337	4.732104258	4.195376572	0.000206137	0.00703246	0.643339459	CCDC183
8117732	1.359807907	4.117964677	4.195016616	0.000206346	0.00703246	0.642397541	OR2H1
8153709	0.684260417	4.958982	4.193876212	0.000207012	0.007047938	0.639413502	FBXL6
7895598	-0.91319263	10.03888032	-4.193496452	0.000207234	0.007048295	0.638419848	NPM1
8025633	0.785979509	5.642849452	4.19293628	0.000207562	0.007052253	0.636954177	PDE4A
7991939	0.716790269	6.211122548	4.190248382	0.000209144	0.007098753	0.629922052	WDR90
7956105	0.723411935	6.41962229	4.188405548	0.000210236	0.007128528	0.625101433	IKZF4
8032232	1.830326167	7.182771452	4.186314281	0.000211481	0.007156902	0.619631571	PCSK4
8174496	-0.714297157	6.852044032	-4.185937903	0.000211706	0.007156902	0.618647197	AMMECR1
8142087	0.726860167	7.837706742	4.185918607	0.000211717	0.007156902	0.618596732	ATXN7L1
7943620	-0.893586454	7.118338226	-4.185370242	0.000212045	0.007160722	0.617162585	ATM
7896371	-0.665843167	9.849627419	-4.183773541	0.000213003	0.00718579	0.612986975	SNORD58A
8002057	0.82287925	6.076663968	4.182508989	0.000213765	0.007204192	0.609680261	ACD
8029894	0.658347806	6.210698548	4.181250726	0.000214526	0.007222519	0.606390236	CCDC9
7940493	2.313949944	6.810320742	4.179976914	0.000215299	0.007238395	0.603059801	PPP1R32
8016018	0.660196259	8.068335355	4.179602299	0.000215527	0.007238395	0.602080402	SLC25A39
8169000	-1.293488361	4.791260387	-4.179399973	0.00021565	0.007238395	0.601551448	MTND5P26
8086505	0.644168019	8.477629935	4.178351009	0.000216289	0.007246198	0.598809166	ZDHHC3
8023876	1.616568074	4.470476355	4.178304781	0.000216317	0.007246198	0.598688319	SMIM21
8039316	0.795557333	6.114461226	4.177886624	0.000216573	0.007247464	0.597595192	PPP1R12C
7923501	-0.75052962	6.918603839	-4.174367569	0.000218735	0.007304992	0.588396908	RF00019
8007750	1.058215639	6.765660065	4.174180222	0.00021885	0.007304992	0.587907265	HEXIM2
7915056	1.377311426	5.553356677	4.174018632	0.00021895	0.007304992	0.587484944	EPHA10
8110183	0.941343398	4.539251516	4.172247431	0.000220047	0.007329288	0.582856107	CDHR2
8022814	-0.54205938	9.591442484	-4.172132558	0.000220119	0.007329288	0.582555916	HNRNPA1
7892977	-0.684227778	9.310339323	-4.171470295	0.00022053	0.007335662	0.580825303	SNORD58A
7894573	-0.693323278	9.82020071	-4.16949768	0.000221761	0.007359502	0.575670906	B3GALT5-AS1
7918504	0.740440389	5.557567806	4.169259805	0.00022191	0.007359502	0.575049384	OVGP1
8026520	0.421658769	6.339499065	4.167342078	0.000223114	0.007392066	0.57003906	RAB8A
8118314	0.622833222	7.792857355	4.163167311	0.000225757	0.007457373	0.559133895	HSPA1B
7919390	-0.915155759	4.660123645	-4.162549619	0.000226151	0.007462974	0.557520615	RNU1-122P
8049582	0.800447981	6.469214129	4.161335068	0.000226927	0.007473768	0.554348642	SCLY
8159646	2.237614296	6.381235129	4.157943029	0.000229108	0.007503912	0.545491074	STPG3
8024605	0.521658519	5.053736258	4.157782052	0.000229212	0.007503912	0.545070761	CELF5
8128712	-0.625580306	5.804738516	-4.156792791	0.000229852	0.007503912	0.54248789	RNU6-653P
8031750	-0.44681337	5.554854032	-4.156395078	0.00023011	0.007503912	0.54144954	ZNF419
8087236	1.09770612	7.359633129	4.156299833	0.000230172	0.007503912	0.541200878	DALRD3
8039462	1.411727491	6.588163645	4.154099762	0.000231604	0.007522715	0.535457415	COX6B2
8068810	1.043184157	6.286847	4.153928429	0.000231716	0.007522715	0.535010168	SLC37A1
8154207	-1.09072275	7.222617581	-4.153403926	0.000232059	0.007522715	0.533641039	MTND6P5
8070708	0.58882062	4.408685484	4.152786822	0.000232463	0.007522715	0.532030244	AATBC
7943882	-0.543825954	6.311515613	-4.152611658	0.000232578	0.007522715	0.531573032	PTS
7899167	0.647555843	4.396614	4.15226523	0.000232805	0.007522715	0.530668807	LIN28A
7899346	-0.577915324	9.383409355	-4.152025615	0.000232962	0.007522715	0.530043387	Z82206.1
8174297	0.734236926	4.181797323	4.151816441	0.0002331	0.007522715	0.52949743	TEX13A
7895170	-0.413512778	11.27403129	-4.151728879	0.000233157	0.007522715	0.52926889	RPL30
7920877	0.980405472	5.84519971	4.150454108	0.000233997	0.007542488	0.525941828	ARHGEF2
8125671	0.487677815	5.914240355	4.148963841	0.000234982	0.007559602	0.522052662	WDR46
8178939	0.487677815	5.914240355	4.148963841	0.000234982	0.007559602	0.522052662	WDR46
8118174	1.075109287	8.827967742	4.145966274	0.000236975	0.007616381	0.514230954	PRRC2A
7895693	-0.685678074	10.20496648	-4.144394846	0.000238027	0.007636368	0.510131117	CANX
8017346	1.559644046	6.403175097	4.144351933	0.000238056	0.007636368	0.510019163	TBC1D3P2
8004534	0.674609657	4.626382	4.143438246	0.00023867	0.007647199	0.507635552	SHBG
8027205	0.777759639	6.727068194	4.142250372	0.00023947	0.007655802	0.504536846	NDUFA13
8142332	-0.374935657	4.069396613	-4.142085017	0.000239582	0.007655802	0.504105519	IMMP2L
8039378	0.71167387	5.495787516	4.140057128	0.000240954	0.007680293	0.498816115	SYT5
8059111	0.793284769	6.120238806	4.13993103	0.00024104	0.007680293	0.498487232	ABCB6
7896416	-0.935290815	6.912503129	-4.139150373	0.000241571	0.007686224	0.496451213	IK
8018761	1.746395981	6.887253935	4.138639501	0.000241919	0.007686224	0.495118872	ST6GALNAC2
8180372	1.746395981	6.887253935	4.138639501	0.000241919	0.007686224	0.495118872	ST6GALNAC2
8158568	0.738970056	6.071741419	4.137216408	0.00024289	0.007709743	0.491407694	USP20
8113469	-0.742325269	8.668631613	-4.135546308	0.000244036	0.007738722	0.487052787	PJA2
8136259	-0.732833139	8.481065774	-4.134571074	0.000244707	0.007745256	0.484510001	MKLN1
7977119	0.826742806	5.588463935	4.132625437	0.000246052	0.00778042	0.479437482	APOPT1
7996976	0.509645148	6.667734516	4.131577286	0.000246779	0.007796017	0.476705078	WWP2
8037251	0.485427787	3.660525806	4.129934598	0.000247923	0.00782474	0.472423143	PSG3
7960201	0.499604759	4.584929871	4.127853377	0.00024938	0.007863277	0.466998734	SLC6A13
8134821	0.892776926	7.651048097	4.127093644	0.000249914	0.00786851	0.465018772	MEPCE
7929344	0.819385343	4.018658548	4.126945085	0.000250019	0.00786851	0.46463162	FFAR4
7984631	-0.622474509	3.874166968	-4.126210669	0.000250537	0.007877351	0.462717745	HEXA-AS1
8027864	2.886095241	5.541044645	4.1210171	0.000254226	0.007970786	0.449185913	GAPDHS
7894757	-0.730868324	9.197293484	-4.120188917	0.00025482	0.007981872	0.447028493	SRP14
8023955	0.486946963	10.3466099	4.119331984	0.000255435	0.007993626	0.444796301	BSG
7996785	0.457060639	5.705762677	4.115969511	0.000257864	0.008031882	0.436038681	PRMT7
7900999	1.139628287	5.229867774	4.11433379	0.000259053	0.008049895	0.431779091	ARMH1
7967212	0.980559185	4.316933581	4.114177455	0.000259167	0.008049895	0.431372002	HPD
8057517	-0.784686352	8.615863	-4.113077364	0.000259971	0.008052315	0.428507525	NCKAP1
7894734	-1.129729389	8.381224355	-4.11114017	0.000261391	0.00807738	0.423463845	HNRNPK
8019924	-0.496135741	5.879123226	-4.111084577	0.000261432	0.00807738	0.423319113	MYL12A
7906056	1.309092083	7.262829774	4.110565385	0.000261814	0.00807738	0.421967454	MSTO1
8104012	-1.119356019	6.022320484	-4.110323238	0.000261993	0.00807738	0.421337067	RF00019
8010328	1.127284852	6.147885258	4.108236431	0.000263535	0.008102429	0.415904835	CCDC40
7892803	-0.817694556	10.76832658	-4.107581505	0.000264021	0.008109077	0.414200127	AC004086.1
8153727	1.100766491	7.505063645	4.107288869	0.000264238	0.008109077	0.413438448	CPSF1
8033674	0.856823435	4.981084677	4.106488041	0.000264834	0.008119879	0.411354105	MUC16
7893420	-0.966806269	7.160742323	-4.10606178	0.000265152	0.008122141	0.410244705	NPM1
7998280	0.643736287	6.22142771	4.105223962	0.000265778	0.008126921	0.408064264	WDR24
7968516	-0.699241157	7.173640742	-4.105186781	0.000265805	0.008126921	0.407967502	PDS5B
7935169	1.081675454	3.479972323	4.104771373	0.000266116	0.008126921	0.406886439	CYP2C8
8034249	0.916288722	5.147656581	4.104546532	0.000266284	0.008126921	0.40630132	CCDC151
7994267	2.245969	6.963368452	4.103362973	0.000267172	0.008141307	0.403221413	C16orf82
7999433	0.802695065	5.212781742	4.103266388	0.000267245	0.008141307	0.402970087	RF00554
8032149	0.67360538	8.333081194	4.100822106	0.000269088	0.008163854	0.396610253	POLR2E
7893573	-0.911663972	8.726393161	-4.10071859	0.000269166	0.008163854	0.396340935	PIK3C2A
8082585	0.354294287	3.057896355	4.100538815	0.000269302	0.008163854	0.395873218	COL6A5
8178011	1.056647694	8.672437194	4.10041949	0.000269393	0.008163854	0.395562774	PRRC2A
8024740	0.845255343	6.876308613	4.099942653	0.000269754	0.008163854	0.394322232	PIAS4
8071196	1.529605583	4.445594129	4.099689292	0.000269946	0.008163854	0.393663099	TSSK2
8134631	-0.649624611	6.993581581	-4.099248086	0.000270281	0.00816657	0.392515307	ZNF655
7996041	0.478684509	7.715878484	4.097658945	0.000271492	0.0081957	0.388381444	COQ9
8038347	0.811476574	5.965529581	4.096820523	0.000272132	0.008202932	0.386200612	TEAD2
7991917	0.525305148	6.473439161	4.096700789	0.000272224	0.008202932	0.385889181	RAB40C
7940891	1.275567796	6.618544097	4.095668407	0.000273015	0.008204207	0.38320402	DNAJC4
7918474	-0.951141019	7.851647645	-4.095365377	0.000273248	0.008204207	0.382415892	DRAM2
8005501	-0.703441296	7.299217677	-4.095360078	0.000273252	0.008204207	0.382402111	TVP23B
8040618	-0.708863324	8.644566839	-4.094250578	0.000274105	0.008213569	0.37951663	RAB10
8034276	0.789687065	6.39773929	4.093836366	0.000274425	0.008213569	0.37843944	ZNF653
8078260	-1.01332087	6.34382929	-4.093711251	0.000274521	0.008213569	0.378114076	RF00019
7895009	-0.915020954	10.69407148	-4.093673418	0.00027455	0.008213569	0.37801569	RPL19
8077370	-0.742945426	7.011036	-4.092811854	0.000275216	0.008226092	0.375775245	SETMAR
8085815	-0.983979019	6.842582484	-4.092430228	0.000275511	0.008227534	0.374782892	TOP2B
8006148	-0.548334778	7.276031903	-4.090773512	0.000276797	0.008258524	0.370475162	GOSR1
8156257	2.00445112	6.152812484	4.08981739	0.000277542	0.008273331	0.367989304	SPATA31C2
8139244	-0.477814852	8.992398323	-4.086363622	0.000280248	0.00833908	0.359011011	COA1
8174636	-0.537680472	9.505538097	-4.084852735	0.000281441	0.008367076	0.355084001	SUMO4
7896282	-0.717089111	10.90852348	-4.082475461	0.000283326	0.008415626	0.348905923	CCT3
8009533	0.415050222	7.897009645	4.081338381	0.000284233	0.008429079	0.34595121	COG1
8046048	-1.058388574	5.456956806	-4.080955371	0.000284539	0.008429079	0.344956004	CSRNP3
7960340	1.927082898	6.01414971	4.080281933	0.000285077	0.008437531	0.343206221	FOXM1
8110437	1.22495588	7.919430194	4.079527125	0.000285682	0.008447928	0.341245103	RMND5B
7916562	-0.546925444	9.771257419	-4.079100569	0.000286025	0.00845055	0.340136885	HNRNPA1
8018673	1.652277093	5.652572452	4.076179642	0.000288381	0.008494988	0.332548973	QRICH2
8018522	0.780387157	6.44693771	4.075823581	0.000288669	0.008494988	0.331624107	FBF1
8012856	0.522039417	7.700097258	4.075656599	0.000288805	0.008494988	0.331190381	ELAC2
8096771	-0.759932972	9.328860355	-4.074513141	0.000289733	0.008514785	0.328220437	OSTC
7957404	-0.679150056	6.40197629	-4.073624279	0.000290457	0.008528535	0.325911922	METTL25
8037103	1.258431148	6.383193065	4.072904942	0.000291045	0.008538247	0.324043791	GRIK5
8109159	-2.270269389	6.317187903	-4.072455203	0.000291412	0.008541509	0.322875854	MIR145
7892786	1.103594472	7.983284065	4.072020856	0.000291768	0.00854441	0.321747925	ZPR1
8093074	2.350748398	6.475572226	4.07078621	0.000292781	0.008559022	0.318541923	ZDHHC19
8082688	-0.973076278	7.971622548	-4.067419031	0.000295561	0.008625158	0.309799719	DNAJC13
7953812	0.923462861	7.898606387	4.065193107	0.000297414	0.00864225	0.304021641	PHC1
8030993	-0.607689509	4.98807771	-4.064530325	0.000297967	0.00864225	0.302301351	ZNF761
8126566	1.52042213	5.888993871	4.06407204	0.000298351	0.00864225	0.30111189	LRRC73
8082916	0.804628241	4.015051258	4.063976379	0.000298431	0.00864225	0.300863609	IL20RB
8162214	2.076196944	6.211959935	4.063758269	0.000298614	0.00864225	0.300297531	SPATA31C2
7998103	0.760641657	6.889755903	4.063310591	0.000298989	0.00864225	0.29913566	GAS8
7895826	-0.950493648	9.105205806	-4.063002563	0.000299247	0.00864225	0.298336245	SART3
7897648	0.351106407	6.153985645	4.062971171	0.000299274	0.00864225	0.298254775	PEX14
7893259	-1.165308176	7.444338581	-4.062376189	0.000299774	0.00864225	0.296710693	RPL21
8067588	0.753610861	4.815599	4.061229531	0.00030074	0.008646477	0.293735085	LINC00029
8071801	1.032237843	3.699899387	4.060591117	0.000301279	0.008646477	0.292078484	AP000350.1
8098769	0.942607093	6.533426129	4.060382907	0.000301455	0.008646477	0.291538222	SLC49A3
7941865	0.655898657	6.462682677	4.059856244	0.000301901	0.008646477	0.290171673	RAD9A
8060427	0.873945741	8.059096452	4.05906057	0.000302576	0.008655377	0.288107208	STK35
8143803	0.703233111	5.464484645	4.058136059	0.000303361	0.008662971	0.285708598	ATG9B
8003926	1.702178491	5.802942194	4.055539966	0.000305579	0.00871881	0.278973934	ZMYND15
7917103	-0.792136417	7.641038516	-4.054981053	0.000306058	0.008725013	0.277524185	AC118549.1
8107164	-1.037890852	6.877648452	-4.052926253	0.000307827	0.008767935	0.272194763	PPIP5K2
7961386	0.724807639	4.260650677	4.051510221	0.000309052	0.008795299	0.268522513	GPRC5D
7895225	-0.663087454	8.756218032	-4.049189094	0.00031107	0.008845172	0.262503814	NPM1
8010638	0.749204694	7.476773129	4.048535901	0.00031164	0.008853209	0.260810251	HGS
8167774	1.200023694	5.067546323	4.048256546	0.000311884	0.008853209	0.26008598	RIBC1
8019930	-0.72627525	10.38042006	-4.046553587	0.000313377	0.008887084	0.255671084	MYL12B
7893148	-0.877495593	8.770684355	-4.0462868	0.000313612	0.008887084	0.25497949	ANAPC5
8082940	-0.550557472	7.200497548	-4.045272594	0.000314504	0.008904075	0.252350469	ARMC8
7983021	0.562438481	5.253119226	4.044998826	0.000314746	0.008904075	0.251640841	JMJD7-PLA2G4B
7941460	0.83824838	8.815216452	4.044067961	0.000315568	0.008919761	0.249228064	DRAP1
7994730	1.647634694	4.947028581	4.043278547	0.000316267	0.008925408	0.247182044	C16orf92
7896192	-0.673887046	10.56742313	-4.042934796	0.000316572	0.008925408	0.246291138	ANAPC5
8066347	0.490996704	4.76588371	4.041767055	0.00031761	0.008934747	0.24326484	PTPRT
8032375	0.825435833	5.101510516	4.04165655	0.000317709	0.008934747	0.242978468	CSNK1G2-AS1
7895554	-0.583929074	11.43312839	-4.040313874	0.000318906	0.008960864	0.23949914	AC004086.1
8134880	1.063770352	7.622005839	4.038300597	0.000320711	0.008997983	0.234282662	MOSPD3
7893166	1.143784472	3.661623871	4.038237056	0.000320768	0.008997983	0.234118037	SNX32
8060379	0.635752426	9.386144645	4.037223954	0.00032168	0.009008385	0.231493337	PSMF1
8154153	-0.509869417	6.231724065	-4.036523148	0.000322312	0.009010935	0.229677827	CDC37L1
8118028	0.481319731	5.34312929	4.036015061	0.000322771	0.009014768	0.228361631	VARS2
8089928	-0.746342407	6.905653161	-4.034892899	0.000323788	0.009029444	0.225454842	GOLGB1
7894499	-0.711481343	10.80050855	-4.033713086	0.00032486	0.009051759	0.222398961	OTOA
8145151	1.07713475	7.205008129	4.033382516	0.000325161	0.00905257	0.221542785	SORBS3
8116096	0.536257639	8.024181645	4.032283392	0.000326163	0.009057766	0.218696193	DDX41
7893247	-0.940329435	9.596316355	-4.029567146	0.000328654	0.009119339	0.211662391	TARDBP
7963869	0.918682713	7.905996742	4.028237887	0.00032988	0.009140436	0.208220723	PHC1
8014334	2.044851704	4.585275129	4.027715746	0.000330363	0.009143889	0.206868903	LYZL6
8148808	0.809973972	6.471258548	4.027407918	0.000330648	0.009144174	0.20607196	MROH1
7989013	-0.572479398	5.987789839	-4.023294523	0.000334479	0.009242433	0.195424363	RSL24D1
8074748	0.701558954	8.661729032	4.021827331	0.000335855	0.009265099	0.191627254	PI4KAP2
8160033	-0.602047074	6.933919581	-4.021526315	0.000336138	0.009265234	0.190848272	SNRPE
8146914	-0.720814472	7.464756903	-4.021003088	0.000336631	0.009271141	0.189494278	TERF1
7895347	-1.055184056	4.354942774	-4.019275025	0.000338264	0.009298783	0.185022799	TMED2
8051187	0.93650038	6.099251129	4.019054283	0.000338473	0.009298783	0.184451652	FNDC4
7893721	-0.622111815	6.599041323	-4.018576295	0.000338926	0.009303557	0.183214942	PARK7
7917676	-0.626913028	5.147569774	-4.018023832	0.00033945	0.00930457	0.181785592	GLMN
7999360	-0.896597259	7.23524629	-4.017831164	0.000339633	0.00930457	0.181287127	RPL21
7902382	-0.958047741	5.911333677	-4.017654894	0.000339801	0.00930457	0.180831095	RABGGTB
7941946	0.475624667	7.663288258	4.016382445	0.000341013	0.009330094	0.177539275	NDUFV1
8057439	-0.626911722	4.648370387	-4.015613751	0.000341748	0.009332177	0.175550809	RF00560
8151384	-0.6082645	6.305029258	-4.015517302	0.00034184	0.009332177	0.175301322	STAU2
7935320	-0.715562417	9.413597032	-4.015422999	0.00034193	0.009332177	0.175057387	TM9SF3
7963046	0.319113324	9.345328839	4.014255308	0.00034305	0.009347583	0.172037043	TUBA1B
7932964	-0.611679556	6.445849161	-4.014248266	0.000343056	0.009347583	0.172018829	C1D
8032996	1.190765972	6.015204	4.013742443	0.000343542	0.009349137	0.170710547	MICOS13
8072316	1.178465056	6.633974452	4.013443495	0.00034383	0.009349137	0.169937358	CCDC157
8170015	-0.731014769	4.744315032	-4.013312636	0.000343956	0.009349137	0.169598915	ZNF449
8118915	0.680821083	7.342388548	4.012949959	0.000344305	0.009350981	0.16866093	ZNF76
8018288	-0.446258861	8.191524323	-4.012141674	0.000345085	0.009350981	0.166570566	ATP5PD
7893733	-0.478390741	10.8883929	-4.012077123	0.000345147	0.009350981	0.166403628	TMED2
7970426	-0.608732694	5.93292429	-4.00986279	0.000347292	0.00940029	0.160677624	RN7SL166P
8025476	0.758724296	3.847914613	4.00961626	0.000347532	0.00940029	0.160040181	OR7E24
7916372	-0.505933454	9.738504968	-4.009194896	0.000347941	0.009403738	0.158950705	TMEM59
7909681	0.723560694	4.161827226	4.008505471	0.000348613	0.009414252	0.157168203	PROX1
8045846	-1.058039389	6.249604677	-4.008129411	0.00034898	0.009416524	0.156195939	RNU6-1169P
8126629	0.628998778	7.144030355	4.007699233	0.0003494	0.009416935	0.155083794	GTPBP2
7892926	-1.11386962	7.829402258	-4.007534887	0.000349561	0.009416935	0.154658916	CTDNEP1
8099887	-0.577960685	9.364110613	-4.006984543	0.0003501	0.009419105	0.153236168	RPL9
7930264	0.953101065	6.729908968	4.006585899	0.00035049	0.009419105	0.152205631	NEURL1
7893220	-0.944178139	9.313216452	-4.00622407	0.000350845	0.009421039	0.151270289	USP22
8169109	-0.603516778	4.352714645	-4.005547932	0.000351509	0.009427373	0.149522509	KCTD9P2
8038048	1.437791741	6.554005774	4.005407583	0.000351647	0.009427373	0.149159726	CCDC114
8100085	-0.716652944	5.849473097	-4.004718807	0.000352325	0.009437954	0.147379386	GNPDA2
8004394	1.379869639	5.375532806	4.003867362	0.000353165	0.009452851	0.145178701	NLGN2
7898739	-0.476528815	6.955947226	-4.002738	0.000354283	0.009467167	0.142259908	CDC42
7979943	0.638316935	6.22930929	4.002698855	0.000354321	0.009467167	0.142158744	MAP3K9
8064464	2.469159509	5.722825968	4.001296108	0.000355714	0.00948413	0.138533739	SIRPD
8148888	0.599930102	6.507205484	4.001251739	0.000355758	0.00948413	0.138419085	PPP1R16A
7996654	1.578002546	5.018289935	4.000830199	0.000356178	0.00948772	0.13732981	TSNAXIP1
7893689	-0.784324769	11.31630532	-4.000026558	0.000356979	0.009493874	0.135253259	NIFK
7893231	-0.717460741	11.46975516	-3.998741235	0.000358264	0.009509115	0.13193233	LAMP3
7894315	-1.038792444	9.03541471	-3.998596897	0.000358409	0.009509115	0.13155942	NARS
8136645	-1.416500037	6.715051839	-3.997069657	0.000359942	0.009531783	0.127613884	TAS2R4
8025506	0.742413806	7.850755774	3.996551569	0.000360464	0.009531783	0.126275533	PIN1
8037728	0.384250657	6.233612323	3.996548843	0.000360467	0.009531783	0.126268491	MYPOP
8030982	-0.404012769	7.312988839	-3.996037966	0.000360982	0.009531783	0.124948818	ZNF765
8147156	-0.707117111	8.315976194	-3.995896557	0.000361125	0.009531783	0.124583544	WWP1
7933279	0.988202639	3.745753129	3.995397739	0.000361629	0.009531783	0.123295082	FRMPD2B
7933394	0.988202639	3.745753129	3.995397739	0.000361629	0.009531783	0.123295082	FRMPD2B
7921033	0.64284625	4.544818903	3.995334273	0.000361693	0.009531783	0.123131151	IQGAP3
8076025	1.49749888	6.594742032	3.995189176	0.00036184	0.009531783	0.122756371	PLA2G6
8163019	1.178455231	6.135591258	3.993607026	0.000363443	0.00955196	0.118669998	ACTL7B
7893937	-0.860805343	9.555867935	-3.993436835	0.000363616	0.00955196	0.118230457	CTSC
8161575	-0.84906125	5.75191371	-3.992809771	0.000364254	0.00955196	0.116611028	CBWD2
7911351	-0.471305204	6.371458129	-3.992796081	0.000364268	0.00955196	0.116575674	ZNF596
8103622	-0.81773037	6.159877774	-3.99245684	0.000364614	0.00955196	0.115699596	CBR4
7896064	-0.694726213	10.13955087	-3.990564793	0.000366547	0.009595053	0.110813848	RPL19
8072382	1.259360398	6.277297968	3.988341396	0.000368831	0.009630317	0.105073332	OSBP2
7934459	0.54321175	7.579829839	3.987877571	0.00036931	0.009630317	0.103875915	NDST2
8019655	1.708390074	7.220873355	3.987848042	0.00036934	0.009630317	0.103799684	TBC1D3P2
7983321	-0.616446444	7.869018968	-3.985674217	0.00037159	0.009658731	0.098188262	CASC4
7977331	0.970924269	6.059746032	3.983740348	0.000373603	0.009703479	0.093197006	CLBA1
7893708	-0.636361991	8.107619516	-3.983353596	0.000374007	0.009706397	0.092198897	TARDBP
7948656	-0.384431981	7.801049355	-3.982347043	0.00037506	0.009711624	0.08960137	FTH1
8125220	1.486223278	6.511371968	3.982074154	0.000375346	0.009711624	0.08889718	DXO
8178699	1.486223278	6.511371968	3.982074154	0.000375346	0.009711624	0.08889718	DXO
7984952	1.240509111	7.791791581	3.982046445	0.000375375	0.009711624	0.088825678	C15orf39
7949553	2.089152296	5.987956742	3.981319919	0.000376137	0.009716253	0.086950954	CATSPER1
7948902	-1.027381759	9.233294871	-3.979566766	0.000377984	0.009754948	0.082427538	SNHG1
7987369	-0.823873917	7.121798355	-3.97888591	0.000378703	0.009754948	0.080670979	DPH6
8034482	0.641706	8.524491774	3.978654812	0.000378948	0.009754948	0.080074785	TNPO2
7965467	-0.454212407	11.29085935	-3.978233907	0.000379393	0.009754948	0.078988943	ZC3H10
7982129	-0.454212407	11.29085935	-3.978233907	0.000379393	0.009754948	0.078988943	ZC3H10
8093336	-0.836478556	7.137584839	-3.977220033	0.000380469	0.009767521	0.076373512	ZNF141
8025868	1.647211907	5.393730065	3.975822213	0.000381957	0.009790656	0.072767959	CCDC159
7928411	0.845667185	7.111061161	3.975820961	0.000381958	0.009790656	0.07276473	ZSWIM8
8083282	-0.563806963	8.149628677	-3.974506622	0.000383362	0.009819092	0.069374852	HPS3
7978704	-0.296033713	2.638253065	-3.973385316	0.000384564	0.009842308	0.066483094	RNU6-886P
7897685	0.579898176	7.710826645	3.972723862	0.000385275	0.009844889	0.064777373	UBIAD1
7893634	-0.954745019	10.63751061	-3.972466337	0.000385552	0.009844889	0.064113302	CANX
7964089	0.916738056	7.467896226	3.971872577	0.000386192	0.009853664	0.062582248	PAN2
7978653	-0.782650648	7.633628968	-3.971417846	0.000386682	0.009858625	0.061409734	RALGAPA1
8078248	-0.653776676	8.872531645	-3.969873508	0.000388353	0.00988352	0.057427991	HMGB1P5
7976425	1.765944935	6.187417677	3.96908978	0.000389203	0.009892598	0.055407492	OTUB2
8161488	1.204187565	5.520019226	3.968511678	0.000389832	0.009898669	0.053917186	AQP7
7905831	0.428853676	5.944145032	3.968323345	0.000390037	0.009898669	0.053431692	FLAD1
8035779	-0.672306417	8.971652452	-3.967753598	0.000390657	0.009905898	0.051963005	ZNF506
7911643	1.235546435	4.678505161	3.967515958	0.000390917	0.009905898	0.051350442	CFAP74
8113286	-0.703809074	6.639783	-3.966541681	0.000391981	0.009925314	0.048839157	RIOK2
7908347	-1.262725185	6.953416903	-3.966208334	0.000392346	0.009925539	0.047979966	OCLM
8131155	0.885961009	7.47243129	3.965716965	0.000392884	0.009925539	0.04671352	IQCE
8041826	0.904370815	6.773689194	3.965351244	0.000393285	0.00992814	0.04577095	TTC7A
8127637	-0.658606417	8.281753194	-3.963722091	0.000395077	0.009965819	0.041572447	TMEM30A
8175708	-0.481609037	3.680548935	-3.963409509	0.000395422	0.009966963	0.04076695	MIR105-2
7961285	-1.294116139	5.093986161	-3.963130858	0.000395729	0.00996717	0.040048906	TAS2R20
8017173	1.644673287	6.433482871	3.962674615	0.000396233	0.009972322	0.038873263	TBC1D3P2
7892606	-0.646632593	11.35041613	-3.961564028	0.000397463	0.009988168	0.036011682	LINC02080
8107282	-0.617255769	6.878498613	-3.961204655	0.000397862	0.009990647	0.035085758	WDR36
7902448	-0.516138759	8.91837271	-3.96069237	0.000398431	0.009994889	0.033765901	AC064799.1
8167228	0.805343278	4.432845484	3.959641815	0.0003996	0.009994889	0.0310594	SPACA5B
7899851	1.407566287	6.548132419	3.959203692	0.000400089	0.009994889	0.029930743	AZIN2
7994683	0.524704972	6.740895645	3.959076067	0.000400231	0.009994889	0.029601974	TMEM219
8039937	1.269429315	6.145017516	3.959000042	0.000400316	0.009994889	0.02940613	CPTP
7898910	-0.873154269	8.632141452	-3.958995346	0.000400321	0.009994889	0.029394035	PNRC2
8039933	-0.873154269	8.632141452	-3.958995346	0.000400321	0.009994889	0.029394035	PNRC2
8107474	-0.886747843	7.350653516	-3.958743001	0.000400603	0.009994889	0.028743992	DMXL1
8087576	0.403938185	5.352648871	3.958627518	0.000400732	0.009994889	0.028446512	IFRD2
8155442	1.235370343	5.564144032	3.957724188	0.000401743	0.010012603	0.026119648	AQP7
7895587	-0.461113889	12.52033032	-3.957428812	0.000402074	0.01001336	0.025358831	HNRNPA1P54
8152628	-0.391955046	9.179557452	-3.957095865	0.000402448	0.010015172	0.024501263	DERL1
8062880	-0.651895324	9.329070548	-3.95630581	0.000403335	0.010027446	0.022466408	YWHAB
8038278	0.633528722	5.670782419	3.956004642	0.000403674	0.010027446	0.021690757	LHB
8025766	0.860154333	8.185845323	3.955279302	0.000404492	0.010036036	0.019822732	CARM1
8008664	2.253047787	7.386364806	3.954706727	0.000405138	0.010044588	0.018348208	AKAP1
7941296	0.667132491	6.949562871	3.953540994	0.000406457	0.010069795	0.015346349	ZNRD2
7986394	0.6852565	8.007509194	3.95238528	0.000407769	0.010087286	0.012370554	LRRC28
7935639	1.023200667	6.653694226	3.951931419	0.000408285	0.010092561	0.011201999	SLC25A28
7952339	-1.026354954	8.894050806	-3.95050802	0.000409909	0.010125175	0.00753744	HSPA8
8004081	-0.337246157	5.587573774	-3.950153991	0.000410314	0.010126455	0.006626048	ZFP3
8124967	1.179525306	8.815257258	3.949930869	0.000410569	0.010126455	0.006051669	BAG6
7994308	0.771545889	6.850410419	3.948894658	0.000411757	0.010148232	0.003384299	KIAA0556
8030871	-0.413347176	5.012228806	-3.948613167	0.00041208	0.010148686	0.002659731	ZNF613
8093086	0.420593583	7.066771806	3.948130596	0.000412635	0.010149985	0.001417617	PCYT1A
8093462	0.419286009	7.572720161	3.947848901	0.000412959	0.010149985	0.000692567	MAEA
7992147	1.077965574	6.693020258	3.9477721	0.000413047	0.010149985	0.000494895	CACNA1H
7896492	-0.369236009	2.687186903	-3.946706093	0.000414276	0.010165185	-0.002248721	GDI2
8100378	-0.589362833	4.092189516	-3.946138913	0.000414932	0.010169459	-0.003708401	RPL21P44
7960150	-0.639911296	5.678962097	-3.946026842	0.000415061	0.010169459	-0.003996814	ZNF140
8024798	0.537918546	6.781009548	3.944678979	0.000416623	0.01017769	-0.007465353	YJU2
7906898	-0.546032935	4.340602323	-3.943853742	0.000417583	0.01017769	-0.009588806	RN7SL861P
8087530	0.545640704	3.575299548	3.943210419	0.000418332	0.01017769	-0.011244077	CAMKV
8037679	0.813161852	6.782862258	3.943015242	0.00041856	0.01017769	-0.011746251	DMWD
8026341	0.766185731	10.03774919	3.942100673	0.000419628	0.01017769	-0.014099263	TECR
7974697	-0.767334833	6.794343387	-3.941920569	0.000419838	0.01017769	-0.014562617	DAAM1
7895547	-0.374458148	11.61060097	-3.941288665	0.000420578	0.01017769	-0.016188265	CANX
8157691	-0.874491046	8.176296742	-3.941158924	0.00042073	0.01017769	-0.01652203	SKA2
7898713	0.647752083	5.268650581	3.94114573	0.000420746	0.01017769	-0.016555972	CELA3B
8178526	1.195171889	8.836048839	3.940730522	0.000421233	0.01017769	-0.017624089	BAG6
8179782	1.195171889	8.836048839	3.940730522	0.000421233	0.01017769	-0.017624089	BAG6
7937868	0.620232194	4.107277516	3.94049385	0.00042151	0.01017769	-0.01823291	MRGPRG-AS1
7893418	-0.906520389	8.068293516	-3.939440146	0.00042275	0.010181081	-0.020943347	NUP188
8001149	-0.458701815	8.673087484	-3.939348162	0.000422858	0.010181081	-0.021179948	VPS35
8014397	1.643672954	6.935854129	3.939334641	0.000422874	0.010181081	-0.021214724	TBC1D3P1
7943160	-1.256337435	7.246843129	-3.939022501	0.000423242	0.010182576	-0.022017593	SCARNA9
7999952	1.445588824	4.275921516	3.938382872	0.000423997	0.010189778	-0.023662748	PDILT
8109403	-0.477883491	7.055758355	-3.938250359	0.000424153	0.010189778	-0.024003566	MFAP3
8180260	0.476324741	8.992465516	3.937979899	0.000424473	0.010189984	-0.02469917	BANF1
8011713	1.499834556	6.734655484	3.936951578	0.000425691	0.010198285	-0.027343806	CXCL16
8025199	1.076524259	6.657172097	3.936739622	0.000425942	0.010198285	-0.027888887	PNPLA6
8000910	0.458132028	5.124215032	3.936402969	0.000426342	0.010198285	-0.028754631	ZNF688
7977749	0.700083028	7.017723516	3.936400055	0.000426345	0.010198285	-0.028762125	METTL3
7979426	0.65033738	7.026942871	3.936098025	0.000426704	0.010199541	-0.029538812	GPR135
7953483	0.841590028	7.457451484	3.935808191	0.000427049	0.010200456	-0.030284121	USP5
8035793	-1.566317722	6.72132271	-3.933607202	0.000429674	0.010255821	-0.035943415	AC008554.1
7959386	0.719171009	4.770827	3.933272337	0.000430075	0.010258036	-0.036804352	LRRC43
8037688	1.675395926	6.477267194	3.932926261	0.00043049	0.010260577	-0.037694088	RSPH6A
7973142	2.661439176	5.951898581	3.931999569	0.000431602	0.010279732	-0.040076431	TPPP2
8160898	2.963369074	6.397740129	3.931306481	0.000432436	0.010292229	-0.041858113	FAM205A
8175558	1.484155843	5.107773387	3.930049386	0.000433953	0.010311807	-0.045089408	SPANXD
8067944	-1.603064907	4.114459323	-3.92985465	0.000434188	0.010311807	-0.045589938	MIRLET7C
7962358	-0.497505907	5.978536097	-3.929090997	0.000435112	0.010325562	-0.047552681	YAF2
8139160	1.377366176	5.842643742	3.928863877	0.000435387	0.010325562	-0.048136404	FAM183BP
8165319	1.386635741	8.289833	3.927754478	0.000436734	0.010350131	-0.05098753	FBXW5
8014376	1.682443056	7.206692871	3.924973695	0.000440128	0.010423143	-0.058132978	TBC1D3P2
8037913	0.432826352	8.15781971	3.92440412	0.000440826	0.01043226	-0.059596356	NAPA
8156935	-1.260139898	7.038485452	-3.924010111	0.00044131	0.010435539	-0.060608624	ZNF189
7909236	0.48731638	7.133510903	3.92378088	0.000441592	0.010435539	-0.061197537	MAPKAPK2
8071566	0.462859722	6.512384613	3.923410239	0.000442047	0.010438901	-0.062149725	PPIL2
7894007	-0.71414563	10.87045181	-3.920844445	0.000445215	0.010494984	-0.068740554	CCT3
8108099	-0.439437639	7.304684258	-3.920696464	0.000445398	0.010494984	-0.069120636	SEC24A
7894254	-0.895209806	4.803796613	-3.920555391	0.000445573	0.010494984	-0.069482971	PIK3C2A
7998643	0.508573991	5.36310971	3.92046692	0.000445683	0.010494984	-0.069710202	RPL3L
8107066	-0.74552825	8.263062806	-3.919615699	0.00044674	0.010505014	-0.0718964	LNPEP
8149475	-0.679564065	8.966210129	-3.918142928	0.000448574	0.010533272	-0.075678582	CNOT7
7908437	-0.392015889	8.898227194	-3.916911079	0.000450114	0.010554591	-0.078841723	CDC73
8138596	1.445347046	7.486770097	3.91665655	0.000450433	0.010554591	-0.079495266	CLK2P1
8044512	0.707814694	4.116023484	3.915728448	0.000451598	0.010564511	-0.081878194	NT5DC4
8016194	0.838936389	5.627814968	3.915719809	0.000451609	0.010564511	-0.081900374	MAP3K14
7986789	0.523672602	4.237388806	3.915560759	0.000451808	0.010564511	-0.082308722	ATP10A
8131519	-0.654148019	6.783648323	-3.913280862	0.000454683	0.010617543	-0.088161603	PHF14
8055085	-0.663930935	5.222568677	-3.913053984	0.00045497	0.010617543	-0.08874398	RNY4P7
8069003	0.598893148	5.661282387	3.913003995	0.000455033	0.010617543	-0.088872297	PWP2
7894624	-0.945198833	8.317723194	-3.912636378	0.000455499	0.010620962	-0.089815911	KXD1
8131975	-0.774074648	7.964316548	-3.91112639	0.000457415	0.010650742	-0.093691528	TAX1BP1
8150266	-0.46229463	6.47233571	-3.910865997	0.000457747	0.010651009	-0.094359819	LSM1
7902166	-0.656429574	7.024689484	-3.909434794	0.000459572	0.010677666	-0.098032714	MIER1
8047059	-0.358592917	9.256491613	-3.909214008	0.000459854	0.010677666	-0.098599281	HNRNPC
7940840	0.444710722	8.831322806	3.908799522	0.000460385	0.01068253	-0.099662879	OTUB1
8031576	1.082304389	4.87483829	3.908363653	0.000460943	0.010688037	-0.10078131	NLRP4
7956737	-0.495247352	5.623340968	-3.907385926	0.000462198	0.010709674	-0.103289997	MON2
7895210	-0.793906694	9.258832871	-3.907100234	0.000462565	0.010710731	-0.104022999	ILF2
8164464	0.807345731	7.739268161	3.906407138	0.000463457	0.010723932	-0.105801211	ZER1
8084878	-1.349530833	4.827018323	-3.905896827	0.000464115	0.010728723	-0.107110404	RF00019
8099965	0.662076241	6.051672452	3.905746912	0.000464309	0.010728723	-0.107495	ACOT7
8180396	-0.586580009	5.223408516	-3.905023387	0.000465244	0.010742869	-0.109351077	NT5C3A
7949518	0.714649046	8.293496484	3.904521422	0.000465893	0.010750415	-0.110638719	FIBP
7938133	1.467232954	6.876201677	3.903966249	0.000466613	0.010759562	-0.112062787	DNHD1
7938078	1.398897111	4.568663742	3.902477945	0.000468547	0.010777549	-0.115880111	C11orf42
8013776	0.82087062	8.441332419	3.902301918	0.000468776	0.010777549	-0.116331571	FAM222B
7996954	-0.655926907	8.795948677	-3.901928299	0.000469264	0.010777549	-0.117289773	NFAT5
8025697	0.509224954	8.317108742	3.901808695	0.00046942	0.010777549	-0.117596512	ILF3
8023323	0.939764065	7.521184065	3.901687179	0.000469578	0.010777549	-0.117908148	MBD1
8003607	1.689996546	6.357654774	3.901625493	0.000469659	0.010777549	-0.118066346	C17orf97
8008834	-0.543079065	9.211541097	-3.901027633	0.00047044	0.010788037	-0.119599554	CLTC
8168781	0.763337722	3.447289968	3.898133079	0.000474239	0.010860179	-0.127021575	ARL13A
7954279	-0.435988991	8.115551097	-3.89776686	0.000474722	0.010860179	-0.127960486	AEBP2
8130403	-0.616674028	5.637794935	-3.897468569	0.000475116	0.010860179	-0.128725223	AL590867.2
8096669	-1.193917102	6.201809032	-3.897020393	0.000475708	0.010860179	-0.12987419	TET2
8014437	1.683379454	7.198310548	3.896938978	0.000475815	0.010860179	-0.130082907	TBC1D3P2
7991313	0.645875306	4.672118194	3.896898473	0.000475869	0.010860179	-0.130186745	PLIN1
8133625	0.732773167	5.89968271	3.894552982	0.00047898	0.010923693	-0.136199029	TRIM74
8179926	1.766790565	7.369428161	3.893562227	0.0004803	0.010939568	-0.138738327	DXO
7922309	-0.924274296	7.664964097	-3.893537422	0.000480333	0.010939568	-0.138801899	VAMP4
7946082	1.984561148	5.794679258	3.892630564	0.000481545	0.010959664	-0.141125987	UBQLNL
8079224	-0.63667562	5.152924677	-3.891688323	0.000482806	0.010969643	-0.143540571	ZNF502
7892634	-0.682707269	8.494663258	-3.89146047	0.000483112	0.010969643	-0.14412444	ANAPC5
8155048	1.150607028	6.853974645	3.891319912	0.000483301	0.010969643	-0.144484612	RUSC2
7892987	-0.475365278	11.71320032	-3.890369566	0.000484578	0.010984892	-0.146919707	STARD7
7984846	0.375870963	6.366081516	3.89032447	0.000484639	0.010984892	-0.147035253	CLK3
7941621	0.618797833	6.803710548	3.89008419	0.000484962	0.010984892	-0.147650897	DPP3
7895938	-0.795975157	9.714936935	-3.889092314	0.0004863	0.011000226	-0.150192147	TACC2
7919157	-0.428383796	5.237869968	-3.888368513	0.000487279	0.011012492	-0.152046442	PPIAL4G
7896045	-0.788540528	10.97298061	-3.887660479	0.000488238	0.011021589	-0.153860239	LHFPL4
8061167	1.343044722	4.567363871	3.887115956	0.000488976	0.011030788	-0.155255093	LINC00851
8180397	-0.724566296	5.015783871	-3.886286978	0.000490103	0.011046419	-0.15737849	NT5C3A
7985039	0.569735574	4.135497194	3.886020884	0.000490465	0.011046419	-0.158060048	AC019294.1
8019716	1.695188926	7.222948129	3.885590072	0.000491052	0.011046419	-0.159163477	TBC1D3P2
8012150	0.785895907	7.357678516	3.885126143	0.000491685	0.011046419	-0.160351684	GPS2
7920799	0.555596898	8.565888774	3.884736558	0.000492217	0.011046419	-0.161349447	YY1AP1
8033662	0.91445013	6.377629935	3.884654888	0.000492329	0.011046419	-0.161558609	ACTL9
7941136	0.635317796	7.565172194	3.884598604	0.000492406	0.011046419	-0.161702753	VPS51
7894539	-1.501593056	5.223112613	-3.884416473	0.000492655	0.011046419	-0.162169193	USP22
8005305	0.688947833	7.234807161	3.882407211	0.000495411	0.011078847	-0.167314463	GID4
7993467	0.80495275	6.622686871	3.882327195	0.000495521	0.011078847	-0.167519349	NDE1
8170241	1.375840824	4.114070774	3.882038121	0.000495918	0.011078847	-0.168259528	SPANXB1
8170244	1.375840824	4.114070774	3.882038121	0.000495918	0.011078847	-0.168259528	SPANXB1
8051589	-0.608668398	6.70696829	-3.881661955	0.000496436	0.011078847	-0.169222682	ATL2
8007675	0.47896487	5.070229548	3.881641298	0.000496465	0.011078847	-0.169275571	ADAM11
8101228	-0.571512907	6.693642806	-3.881183969	0.000497096	0.011078847	-0.170446496	CNOT6L
8173892	-0.779405917	5.866830161	-3.881183816	0.000497096	0.011078847	-0.170446889	CHM
7903582	-0.508699259	9.307416645	-3.880477511	0.000498071	0.011087873	-0.172255196	SNORD58A
8028756	0.803700324	8.402853194	3.880408399	0.000498167	0.011087873	-0.172432133	PSMC4
7895498	-0.848416472	8.309394129	-3.879884525	0.000498892	0.011093506	-0.1737733	RHOA-IT1
8155554	1.139669981	5.35491371	3.879533744	0.000499378	0.011093506	-0.174671298	AQP7
8096777	-0.854379852	5.91262029	-3.879503605	0.000499419	0.011093506	-0.174748452	OSTC
8151561	-1.074800722	5.932077258	-3.878761343	0.000500449	0.011108971	-0.176648553	ZFAND1
8098789	0.681682111	7.545619871	3.878233494	0.000501183	0.011110442	-0.177999713	GAK
8023156	0.501051574	5.089785742	3.877220336	0.000502594	0.011121205	-0.180592974	ELOA3
8074030	0.684187009	7.266522935	3.876652643	0.000503386	0.011121205	-0.182045937	PPP6R2
7979849	0.655004333	9.188358355	3.876640796	0.000503403	0.011121205	-0.182076258	DCAF5
8001750	0.973773343	6.687389581	3.876485358	0.00050362	0.011121205	-0.182474077	SLC38A7
7990618	-0.557182648	5.665635613	-3.876447859	0.000503672	0.011121205	-0.18257005	RN7SL278P
8161319	-0.536724815	4.684556	-3.875623366	0.000504826	0.011124545	-0.184680115	ZNF658B
7894036	-0.633268981	11.72093935	-3.875048411	0.000505632	0.011134937	-0.186151471	RHOA
7986186	0.607665389	5.447390548	3.872815553	0.000508774	0.011185472	-0.19186487	RCCD1
8036636	0.61782037	6.746447387	3.87278995	0.00050881	0.011185472	-0.191930377	SIRT2
8135277	-0.684544454	8.502676387	-3.872701769	0.000508934	0.011185472	-0.19215599	KMT2E
7902789	-0.533846231	7.142533097	-3.871627855	0.000510453	0.011203021	-0.194903503	HS2ST1
8116867	-0.622043417	10.132656	-3.871592894	0.000510502	0.011203021	-0.194992943	TMEM14B
7894779	-0.847058037	10.42786823	-3.871233668	0.000511011	0.011203021	-0.195911935	CTDNEP1
8113064	-0.852187972	6.962146484	-3.870338333	0.000512282	0.011203021	-0.198202308	LYSMD3
8121489	-0.595393759	7.060879258	-3.870094043	0.000512629	0.011203021	-0.198827201	AMD1
7986407	-0.459081852	4.391880484	-3.870001272	0.000512761	0.011203021	-0.199064505	HSP90B2P
8083933	-1.2443405	5.891200935	-3.869228707	0.000513861	0.01121969	-0.201040627	RN7SL141P
8046975	-0.746478315	7.392583032	-3.867960123	0.000515672	0.011251854	-0.204285225	WDR75
7893350	-0.896882222	6.518909484	-3.867356018	0.000516537	0.011263339	-0.205830197	MIR7111
8004195	1.512067083	5.053041097	3.865950211	0.000518554	0.011299932	-0.209425186	FBXO39
8114152	-0.496149954	7.695430355	-3.865589631	0.000519073	0.011301017	-0.210347207	SKP1
8039413	1.023333694	8.676815613	3.865017246	0.000519897	0.011301017	-0.21181077	PPP6R1
7992409	2.321538731	6.203200903	3.864639579	0.000520442	0.011301017	-0.21277641	RNF151
8072989	0.79696488	6.596230548	3.864500442	0.000520643	0.011301017	-0.213132156	PICK1
8043278	-0.543550509	6.96107471	-3.864497999	0.000520646	0.011301017	-0.213138401	MRPL35
8002897	0.554688713	5.984670774	3.86429311	0.000520942	0.011301017	-0.213662254	TMEM231
7894195	0.884603759	10.40224616	3.864267114	0.00052098	0.011301017	-0.213728718	TAF10
8002618	1.066580324	5.515886194	3.863751306	0.000521725	0.011309822	-0.215047474	ZNF821
8161154	1.204413426	4.329961258	3.862785578	0.000523124	0.011325307	-0.217516377	FAM221B
8045205	1.723693343	4.284373452	3.862319633	0.0005238	0.011325307	-0.218707506	PRSS40A
8055236	1.723693343	4.284373452	3.862319633	0.0005238	0.011325307	-0.218707506	PRSS40A
7998055	0.736450824	5.129444839	3.861760273	0.000524613	0.011335521	-0.220137374	MC1R
7986132	0.895932296	7.343104871	3.861334168	0.000525233	0.011341558	-0.221226565	MAN2A2
8074196	0.588010231	6.239757806	3.859695775	0.000527624	0.011385797	-0.225414188	CCT8L2
7982927	0.418651139	5.214181613	3.858806796	0.000528925	0.011400139	-0.22768612	ITPKA
8044745	-0.716845676	7.20613071	-3.858275673	0.000529704	0.011408518	-0.22904341	DDX18
7990808	-0.696603528	4.033855452	-3.858004517	0.000530103	0.011409714	-0.229736327	RNU6-667P
8052680	-0.452565287	8.673608516	-3.857725034	0.000530513	0.011411178	-0.23045051	RAB1A
8014420	1.661456796	7.195462226	3.856593389	0.00053218	0.011435833	-0.233342106	TBC1D3P2
7931062	1.52586638	5.304077355	3.856477752	0.00053235	0.011435833	-0.233637568	BTBD16
8079630	-0.534459611	9.416086581	-3.856247562	0.00053269	0.011435833	-0.234225713	TMA7
8170360	-0.396496111	11.87183032	-3.855780225	0.00053338	0.011441204	-0.235419745	FTH1
8000748	0.918990463	5.239756452	3.855613051	0.000533627	0.011441204	-0.235846858	HIRIP3
8060734	-0.342592417	3.017986194	-3.855157196	0.000534302	0.011448293	-0.237011492	PANK2
8016540	2.470389019	5.875204355	3.854661705	0.000535036	0.011449375	-0.238277339	PHOSPHO1
7949808	0.902413556	5.917213903	3.854530713	0.00053523	0.011449375	-0.238611979	PITPNM1
7908388	0.463706741	2.786242387	3.854427009	0.000535384	0.011449375	-0.238876906	RGS1
8155332	1.05295375	7.816403	3.852828842	0.00053776	0.011491966	-0.242959353	FAM220BP
8138088	1.063869389	8.043552581	3.852623477	0.000538066	0.011491966	-0.24348391	FAM220A
8092552	0.765395204	5.665397968	3.851397915	0.000539896	0.011518738	-0.246614128	IGF2BP2
7905308	0.386195259	3.973697387	3.850858487	0.000540703	0.011518738	-0.247991784	BNIPL
8002992	0.682065056	4.785915839	3.850395767	0.000541396	0.011526137	-0.249173482	C16orf46
8003217	0.575482241	5.991200032	3.849711743	0.000542423	0.011540617	-0.250920266	EMC8
8028030	0.874410398	5.605229	3.848777103	0.000543829	0.011563142	-0.253306878	ARHGAP33
8158976	1.364199926	4.607217871	3.847702222	0.000545451	0.011590215	-0.256051367	CEL
8007826	0.856140093	6.254657097	3.847090364	0.000546376	0.011602467	-0.257613509	SPPL2C
8087806	0.75066538	5.595448419	3.846590918	0.000547132	0.011605985	-0.258888589	PCBP4
7959786	0.76801925	7.099353258	3.84652058	0.000547238	0.011605985	-0.259068158	AACS
8001682	2.106081074	5.589977323	3.846259509	0.000547634	0.011606986	-0.259734645	PRSS54
7924874	0.801601056	5.591899839	3.845633149	0.000548585	0.011619099	-0.261333615	TRIM17
7944656	-0.993835065	8.022173032	-3.845423369	0.000548904	0.011619099	-0.261869122	SC5D
8140107	0.548230861	7.233195355	3.843767594	0.000551426	0.011664373	-0.266095495	DNAJC30
8120992	-1.004508602	8.146548839	-3.843511751	0.000551817	0.011664373	-0.266748483	ZNF292
8171026	1.128501176	6.759273129	3.843330649	0.000552093	0.011664373	-0.267210701	H2AFB1
7967736	1.231649935	6.443153387	3.842886081	0.000552773	0.011671333	-0.268345319	POLE
8127787	-0.7941165	6.655488355	-3.841569839	0.000554791	0.011684303	-0.271704358	IBTK
7912802	1.9475825	5.306795968	3.841250816	0.000555281	0.011687234	-0.272518443	BX284668.2
7930614	-0.688774648	7.977286	-3.840176297	0.000556935	0.011707248	-0.275260254	NHLRC2
8036993	0.452730287	3.203942774	3.839566064	0.000557877	0.011719641	-0.27681725	CYP2G2P
7896423	-1.372333972	6.443188871	-3.838910279	0.000558891	0.011733529	-0.27849038	HNRNPC
8095021	2.065086546	7.161903484	3.837268724	0.000561435	0.011768002	-0.282678134	SPATA18
8153411	0.78597063	6.680111935	3.837142218	0.000561632	0.011768002	-0.283000836	ZC3H3
7946221	0.708139454	9.911572129	3.836940129	0.000561946	0.011768002	-0.283516337	TAF10
7994928	1.744136083	8.012572484	3.833010524	0.00056809	0.011889181	-0.293538436	PHKG2
7896398	0.909160787	6.225722032	3.832686367	0.0005686	0.011890994	-0.294365019	KXD1
7894809	-1.312328056	7.205743903	-3.832385042	0.000569074	0.011890994	-0.29513336	USP22
8153776	0.766748139	8.155950355	3.832274486	0.000569248	0.011890994	-0.295415259	VPS28
8037186	1.748738093	7.083962032	3.8319736	0.000569722	0.011891835	-0.296182454	LIPE
8024446	1.145734491	7.437397968	3.831795667	0.000570002	0.011891835	-0.296636133	SPPL2B
7894685	-0.67696237	8.402834387	-3.83127939	0.000570817	0.011901374	-0.297952463	DDX5
8042576	0.660925213	9.15998371	3.830523418	0.000572012	0.011918825	-0.299879825	NAGK
8159017	0.755621148	5.785322355	3.830281145	0.000572395	0.011919356	-0.300497478	STKLD1
7988605	-1.085901491	8.876972419	-3.825476733	0.000580052	0.012027125	-0.312743205	COPS2
8080926	-0.854930269	9.225398935	-3.824935173	0.000580921	0.012027125	-0.31412324	ARL6IP5
7897236	0.500420685	5.353206226	3.824929952	0.00058093	0.012027125	-0.314136545	KCNAB2
8007169	2.228051222	5.299920258	3.824853654	0.000581052	0.012027125	-0.314330967	KLHL10
7989883	-1.110432417	4.850750065	-3.824772298	0.000581183	0.012027125	-0.314538276	SNORD13E
8136832	2.218739065	5.853951097	3.82441282	0.000581761	0.012031608	-0.315454272	LLCFC1
8025255	0.736937648	6.986129581	3.823361444	0.000583454	0.012059144	-0.318133145	STXBP2
8048505	0.565712148	5.556181968	3.823042334	0.000583969	0.012061365	-0.318946181	STK16
8171865	-0.823594806	6.909671258	-3.822846098	0.000584286	0.012061365	-0.319446143	EEF1B2P3
8152053	-0.533303046	6.395187	-3.82224261	0.000585262	0.01207402	-0.320983633	ANKRD46
8177901	0.4776105	5.180964161	3.821270238	0.000586837	0.012092992	-0.323460747	VARS2
7954063	-0.717898046	8.95933629	-3.821224181	0.000586912	0.012092992	-0.323578073	RPL13AP20
8132642	-0.518939657	5.317893452	-3.821002934	0.000587271	0.012092992	-0.324141667	PPIA
8035829	-0.642236296	10.0521641	-3.818727698	0.000590976	0.012141862	-0.329936873	RPL34
8127660	-0.542232093	3.900083161	-3.818588662	0.000591203	0.012141862	-0.330290971	RN7SKP163
8158009	0.821181083	7.629967516	3.818426886	0.000591468	0.012141862	-0.330702979	SLC2A8
7894723	-0.825244435	10.55523303	-3.818006528	0.000592155	0.012148487	-0.33177351	RPL30
8024655	0.915608306	6.601111452	3.817640664	0.000592754	0.012153289	-0.332705228	C19orf71
8014633	1.66918137	7.170949871	3.817264329	0.000593371	0.012158449	-0.333663581	TBC1D3P2
8143955	-0.826236657	5.122171226	-3.816691878	0.000594311	0.012169875	-0.335121291	RN7SL76P
8180217	-0.597590722	8.779969742	-3.816479373	0.00059466	0.012169875	-0.335662404	ZNF93
7906021	1.05113013	7.026047065	3.815785853	0.000595801	0.012185731	-0.337428279	MSTO1
8112724	-0.500358306	3.995196194	-3.815266925	0.000596655	0.012195726	-0.338749529	RNU6-680P
7896748	-2.335838398	5.638001645	-3.815019271	0.000597064	0.012196587	-0.339380064	MT-ND2
8012528	1.614437269	5.618522968	3.814406377	0.000598076	0.012209769	-0.34094045	SPDYE4
8171491	-0.511208519	4.442137129	-3.813872906	0.000598958	0.012212804	-0.342298563	RN7SL658P
7957790	2.255054306	5.035246194	3.813435082	0.000599683	0.012220103	-0.343413131	FAM71C
8032312	1.713423481	6.697013419	3.813151964	0.000600152	0.012222186	-0.34413384	ATP8B3
8161026	0.57952813	5.345675194	3.81240244	0.000601396	0.012232948	-0.346041753	ARHGEF39
7983638	-0.637789269	3.530750129	-3.812252617	0.000601645	0.012232948	-0.346423113	DTWD1
7900603	1.074444648	4.819388871	3.81212698	0.000601854	0.012232948	-0.346742906	TMEM269
8161326	-0.529697083	4.992589323	-3.81183017	0.000602348	0.012232948	-0.347498383	ZNF658B
7907531	-0.994250889	6.151995452	-3.81172813	0.000602518	0.012232948	-0.347758102	GPR52
8084016	-0.946872435	6.729859097	-3.811283199	0.000603259	0.01224053	-0.348890548	PIK3CA
8033554	0.779285833	7.098150677	3.810554966	0.000604474	0.012257709	-0.350743965	CD320
7989387	-1.128768139	7.580878387	-3.810037659	0.000605338	0.012267766	-0.352060482	VPS13C
8155246	-0.893701731	5.990568129	-3.807924107	0.000608882	0.012332085	-0.357438736	RF00019
7893270	-0.397416019	11.16170903	-3.807621131	0.000609392	0.012334905	-0.358209622	CANX
8095159	-0.889721315	6.151854065	-3.80501818	0.000613788	0.012401273	-0.36483167	TMEM165
7993973	0.368753278	6.63044529	3.804669967	0.000614378	0.012405675	-0.365717428	POLR3E
8147650	-0.839949815	4.703483194	-3.803069213	0.0006171	0.012445531	-0.369788951	RF00019
8151411	-0.508823037	7.008860452	-3.802588854	0.000617919	0.012446969	-0.371010634	RN7SL760P
8045514	-0.690856426	5.596484161	-3.802079333	0.000618789	0.012456954	-0.372306426	SPOPL
7954697	-0.440429333	3.847651742	-3.80126427	0.000620182	0.012477471	-0.374379138	RNU6-618P
8088339	-0.50134525	9.91635229	-3.801009136	0.000620619	0.012478722	-0.375027916	ARF4
8018708	0.715142778	6.54791971	3.800379906	0.000621698	0.012492871	-0.376627912	UBE2O
8122348	-0.559589509	6.929910161	-3.799292267	0.000623568	0.01251651	-0.379393338	VTA1
8023152	0.514734444	5.029321903	3.799199647	0.000623727	0.01251651	-0.379628818	ELOA3
8041283	-0.594136667	8.644411871	-3.799039703	0.000624002	0.01251651	-0.380035466	BIRC6
8146685	-0.741305389	5.759762581	-3.794749797	0.000631434	0.012650329	-0.390940099	RRS1
8152222	-0.434100704	7.85157071	-3.794263199	0.000632282	0.012659707	-0.392176733	AZIN1
8014603	1.652978028	7.22947571	3.793000021	0.000634489	0.012696271	-0.395386704	TBC1D3P2
8168115	-0.468894417	5.856400161	-3.791768189	0.000636649	0.012722263	-0.398516671	RNA5SP507
7961279	-1.267595991	5.418970968	-3.791493008	0.000637133	0.012722263	-0.399215833	TAS2R14
8146448	-0.568859	5.945689839	-3.791371188	0.000637347	0.012722263	-0.399525339	MRPL15
7896648	-1.131606389	6.079877161	-3.790340617	0.000639161	0.012743806	-0.402143563	NPM1
8078690	1.423077176	6.881657935	3.789016406	0.0006415	0.012782784	-0.405507441	DLEC1
8135933	1.677381907	6.365466968	3.787334887	0.000644482	0.01282685	-0.409778405	FAM71F2
7895342	-0.613889537	12.31351548	-3.785836967	0.00064715	0.012872249	-0.413582497	ZC3H7A
8071147	1.419698204	6.655192161	3.784894236	0.000648834	0.012898049	-0.415976377	TUBA8
8157270	-0.630080815	8.997357065	-3.783682069	0.000651006	0.012933507	-0.419054136	SLC31A1
8092849	-0.632213787	7.800586065	-3.783014876	0.000652205	0.012949593	-0.420748031	ATP13A3
8079433	0.491800111	5.121673968	3.782659513	0.000652844	0.012954561	-0.421650201	PTH1R
8006746	1.655240935	7.30154029	3.780838459	0.00065613	0.013004257	-0.426272897	TBC1D3P1
8030908	-0.754632519	6.280381581	-3.78012969	0.000657413	0.013021937	-0.428071883	ZNF480
8050695	-0.44005675	8.248486484	-3.779768265	0.000658068	0.013027166	-0.428989201	SF3B6
8152111	-0.871661954	6.826948194	-3.778668737	0.000660065	0.01305894	-0.431779684	ZNF706
7894052	-0.670049704	6.594905677	-3.778285211	0.000660763	0.013064988	-0.432752965	EIF3D
8034313	-0.524792426	9.831923774	-3.778040025	0.00066121	0.013066061	-0.433375163	HNRNPA1
8145361	1.270487991	4.763251194	3.777547762	0.000662108	0.013076038	-0.43462431	NEFM
8002381	0.64147975	7.146410581	3.777085809	0.000662951	0.013084934	-0.435796494	COG4
7899790	2.370764167	6.229099387	3.776417369	0.000664173	0.013101293	-0.437492543	TSSK3
8144717	-0.754082037	6.417260129	-3.776132082	0.000664696	0.013103833	-0.438216377	RNU6-842P
7895904	1.299675417	6.559513387	3.773853473	0.000668882	0.013172824	-0.443997018	ZPR1
7913787	1.316809593	7.116992323	3.773796762	0.000668987	0.013172824	-0.444140875	STPG1
8129706	-0.575461602	7.509002742	-3.771395587	0.000673426	0.013252412	-0.450231127	HBS1L
8115806	0.837425713	7.244758968	3.770839521	0.000674459	0.013257056	-0.451641321	UBTD2
8110920	-0.465253861	4.304957355	-3.770432211	0.000675216	0.013264107	-0.452674222	FASTKD3
8161346	-0.519610528	4.623098258	-3.769577255	0.000676808	0.013278885	-0.454842188	ZNF658B
7918847	-0.524386065	6.511192097	-3.769461569	0.000677023	0.013278885	-0.455135527	SIKE1
8091141	-0.809849676	8.332142194	-3.769385923	0.000677164	0.013278885	-0.455327337	XRN1
7897774	0.462766	8.236113742	3.768017108	0.000679722	0.013321192	-0.458797913	CLCN6
8023259	-0.878283639	4.373042968	-3.766271878	0.000682997	0.013369629	-0.463222241	SNORD58A
8018400	0.394628278	5.822178	3.765913442	0.000683671	0.013374968	-0.464130824	RECQL5
7971335	-0.479000056	5.049796097	-3.764577892	0.00068619	0.013416359	-0.467515983	CCDC122
7894305	-0.55788638	7.58737429	-3.762800566	0.000689556	0.013468054	-0.472020249	HNRNPD
7991835	-0.418150389	7.762309	-3.762754652	0.000689643	0.013468054	-0.472136597	RPL23AP82
8164062	0.588109269	3.721450548	3.761313278	0.000692384	0.013513671	-0.475788904	AL162724.2
8087782	0.954604139	3.531387839	3.760162839	0.00069458	0.013548588	-0.47870366	IQCF1
8133690	0.445974676	9.537202194	3.757331748	0.000700013	0.013638062	-0.485875203	MDH2
7893027	0.692965176	3.247509935	3.75718211	0.000700301	0.013638062	-0.486254202	DDX39B
7961287	-1.196254509	4.898635839	-3.757133018	0.000700396	0.013638062	-0.486378542	TAS2R19
7894721	-0.528208944	3.479368452	-3.755101193	0.000704323	0.013706505	-0.491524178	NARS
8002272	0.441624472	6.780883581	3.753979351	0.0007065	0.013740843	-0.49436485	COG8
7906973	1.910471907	5.163444097	3.753180487	0.000708054	0.013763035	-0.496387514	LRRC52
8131539	-1.079884287	7.417834129	-3.752625038	0.000709137	0.013765505	-0.497793779	TMEM106B
7913918	1.273682417	6.151431452	3.752531616	0.000709319	0.013765505	-0.498030295	UBXN11
7994371	0.775310713	9.204480129	3.752479174	0.000709421	0.013765505	-0.49816306	NPIPB15
8147654	-0.504467852	9.298661226	-3.75199978	0.000710358	0.013775641	-0.499376698	POLR2K
7981142	1.313965611	7.311625839	3.751281952	0.000711762	0.013794833	-0.501193855	CLMN
8076493	-0.706031472	4.991387387	-3.750354616	0.000713579	0.013822017	-0.503541195	ATP5MGL
8039730	0.37682812	6.155883613	3.748113237	0.000717991	0.013899394	-0.509213897	ZSCAN18
8045345	-0.485135824	4.124641903	-3.74712461	0.000719946	0.013922162	-0.511715633	RN7SKP93
8041122	-0.853599509	8.961107387	-3.746909513	0.000720372	0.013922162	-0.512259909	PPP1CB
8116807	-0.759070157	5.415522871	-3.746884244	0.000720422	0.013922162	-0.51232385	SNRNP48
8140371	1.164273139	7.769450903	3.74654125	0.000721102	0.013927215	-0.513191729	TMEM120A
7990361	0.629066065	7.470008	3.745379251	0.000723409	0.013959881	-0.516131728	UBL7
7892979	-0.584661306	8.847379387	-3.745267471	0.000723631	0.013959881	-0.51641453	HNRNPC
8180305	0.759091759	8.791016065	3.743543062	0.00072707	0.014008392	-0.52077686	MRPL36
7902992	-0.732014778	6.370387258	-3.743373895	0.000727408	0.014008392	-0.521204774	RPAP2
7893298	-0.892253065	8.829568387	-3.743089956	0.000727976	0.014011226	-0.521922991	RPS13
7918034	-0.406148231	5.256203258	-3.742249451	0.00072966	0.014027418	-0.524048916	DPH5
8162777	0.413020546	4.990792677	3.741824561	0.000730513	0.014027611	-0.525123545	GABBR2
8048171	-0.625533583	5.806612323	-3.741514985	0.000731134	0.01403146	-0.525906495	LINC01963
8050719	-0.665578481	6.677385387	-3.741247307	0.000731673	0.014033699	-0.526583463	ITSN2
7995574	-0.5190695	9.66270529	-3.740215099	0.000733751	0.014065465	-0.529193793	HNRNPA1
7904927	0.882421333	5.194484484	3.739355775	0.000735486	0.014069716	-0.531366728	GJA8
7932635	-0.948140824	4.736685323	-3.739234616	0.000735731	0.014069716	-0.531673084	RNU6-946P
8012423	0.524376843	6.510914935	3.739059189	0.000736086	0.014069716	-0.532116652	CTC1
8002104	0.907984704	5.986748613	3.737383164	0.000739484	0.01411321	-0.536354119	CENPT
8018006	-1.061776917	5.848126194	-3.737258848	0.000739736	0.01411321	-0.536668398	ABCA10
7977344	0.600984935	7.187180258	3.736380149	0.000741524	0.014133104	-0.538889703	PACS2
7954655	0.717547954	6.396832129	3.7359113	0.00074248	0.014143225	-0.540074855	DDX11
7893090	-0.567523556	9.91217971	-3.735604249	0.000743107	0.014147067	-0.540850985	RPL9
8015955	0.551786231	6.076380742	3.735095608	0.000744146	0.014156769	-0.542136624	ATXN7L3
7901565	0.3569915	3.692959419	3.734938697	0.000744467	0.014156769	-0.542533221	DIO1
8003233	0.469397648	5.01208729	3.734137235	0.000746107	0.014179874	-0.544558837	MTHFSD
8119882	0.994248713	4.289508194	3.73294803	0.000748549	0.014218154	-0.547564156	RSPH9
8176671	1.009539806	4.119348645	3.731618213	0.000751288	0.014253918	-0.550924419	CDY2B
8115666	-0.444147639	4.329279516	-3.730817778	0.000752941	0.014274415	-0.552946805	NUDCD2
8114518	0.82923488	5.066470419	3.73019676	0.000754226	0.014285252	-0.554515768	SPATA24
8100603	-0.797994065	6.858902839	-3.729613534	0.000755435	0.014297158	-0.555989167	CENPC
8081128	-0.757391176	7.121751032	-3.729479329	0.000755714	0.014297158	-0.556328196	NSUN3
7940582	0.63564813	5.622980484	3.728175627	0.000758424	0.014313876	-0.55962139	BEST1
7918149	-0.83216363	5.194385677	-3.728140436	0.000758497	0.014313876	-0.559710279	MTCO1P14
8056716	-0.454281657	6.731910419	-3.728038905	0.000758709	0.014313876	-0.559966731	METTL5
8039139	0.46915387	4.785382613	3.727188713	0.000760482	0.014338483	-0.562114096	LENG1
8107518	-1.42576425	5.112680419	-3.726198896	0.000762551	0.014369364	-0.564613898	RNU6-701P
7983616	-0.638979093	6.893919677	-3.725136337	0.000764779	0.0143969	-0.567297147	GALK2
7900076	2.054239083	5.743593774	3.725089428	0.000764877	0.0143969	-0.567415599	TEKT2
7988713	-0.759056713	7.293677161	-3.724116933	0.000766922	0.014427229	-0.569871165	TRPM7
7959535	0.68639837	6.167623161	3.723611839	0.000767986	0.014439087	-0.571146445	OGFOD2
7906284	1.567320185	5.265952677	3.722571365	0.000770182	0.014472209	-0.573773277	LRRC71
8092314	-0.600782157	4.875818129	-3.720564209	0.000774436	0.014536385	-0.578839901	DNAJC19
7938010	-0.351159074	3.537288226	-3.720548059	0.000774471	0.014536385	-0.578880667	OR52B6
7900888	1.225428722	7.582042613	3.719066402	0.000777626	0.01458616	-0.582620153	IPO13
7994939	0.901457611	6.23082	3.718891676	0.000777999	0.01458616	-0.583061101	RNF40
8039010	-0.491534759	8.975553419	-3.718501404	0.000778832	0.014593571	-0.584045985	ZNF761
7941587	0.569937907	5.709081968	3.71817963	0.00077952	0.014598245	-0.584857981	CNIH2
8027241	-0.818855778	5.636926968	-3.717282377	0.000781441	0.014612204	-0.587122066	ZNF253
7911383	0.539425167	5.508003581	3.717110374	0.00078181	0.014612204	-0.587556066	C1orf159
8054997	-0.637878139	7.019795032	-3.717078841	0.000781878	0.014612204	-0.587635631	MAP3K2
8142102	0.741900083	8.41142971	3.717012186	0.000782021	0.014612204	-0.587803813	ATXN7L1
8180123	0.581304185	8.343195806	3.715016678	0.000786313	0.01466178	-0.592838348	VPS52
8052443	-0.707493194	9.013918	-3.71481228	0.000786754	0.01466178	-0.593353977	USP34
7894640	-0.574650361	10.82825268	-3.714756055	0.000786876	0.01466178	-0.593495813	JTB
8165458	0.994598935	5.713120161	3.713252873	0.000790127	0.014705895	-0.597287504	TMEM210
8001782	-0.649352157	7.122828032	-3.712321837	0.000792147	0.014735256	-0.599635715	RPS27A
7984759	1.602374481	5.741290516	3.711933805	0.00079299	0.014742709	-0.600614326	TBC1D21
7992854	0.574910306	5.915694419	3.711487193	0.000793962	0.014752539	-0.601740631	ZNF213
8142464	-0.412825019	3.360930774	-3.710401832	0.000796328	0.014776332	-0.604477584	RF00019
7967841	0.637069389	6.558560613	3.710297501	0.000796556	0.014776332	-0.60474066	CHFR
8081256	-0.610073509	7.302663097	-3.709977091	0.000797256	0.014776332	-0.605548575	TBC1D23
8147580	-0.672647102	7.993755677	-3.709963953	0.000797285	0.014776332	-0.605581702	VPS13B
8141445	0.791023019	6.974042968	3.709883362	0.000797461	0.014776332	-0.605784908	MAP11
7971027	-0.458793676	6.182952742	-3.70888468	0.000799648	0.014808607	-0.608302899	ALG5
8114583	0.463391991	6.010856774	3.708272919	0.00080099	0.01482522	-0.609845223	SRA1
7908543	-0.823212546	7.849726323	-3.707980172	0.000801633	0.01482888	-0.61058324	NEK7
7969222	0.611183991	3.77242671	3.707250776	0.000803238	0.014838016	-0.612421964	CCDC70
8164937	0.620932213	5.360076323	3.706945789	0.00080391	0.014838016	-0.613190761	FAM163B
8180364	-0.567304667	8.459838065	-3.705719006	0.000806618	0.01487151	-0.616282952	RALGAPA1
8180365	-0.567304667	8.459838065	-3.705719006	0.000806618	0.01487151	-0.616282952	RALGAPA1
7901720	-0.884371472	6.574326774	-3.704127961	0.000810143	0.014911733	-0.620292743	PRKAA2
8165064	0.725014546	7.033391968	3.703724238	0.00081104	0.014914562	-0.621310115	UBAC1
7894351	-0.968684185	6.452035677	-3.703655583	0.000811192	0.014914562	-0.621483119	FNTA
8014454	0.678490593	5.671426581	3.701800487	0.000815327	0.014974039	-0.626157376	MYO19
8077123	1.449985046	7.001787548	3.701576821	0.000815827	0.014974959	-0.626720888	CPT1B
7894903	0.519515574	8.436294194	3.700309503	0.000818664	0.014992212	-0.62991357	RTCB
7892766	0.875670963	10.81707384	3.700280374	0.00081873	0.014992212	-0.629986949	TAF10
7897714	0.355423463	5.852395129	3.700151996	0.000819018	0.014992212	-0.630310343	FBXO44
8137874	0.377555944	4.126010452	3.699910033	0.000819561	0.014993911	-0.630919852	CARD11
7894523	-0.80597437	9.673548677	-3.699430874	0.000820637	0.015002238	-0.632126819	CAPNS1
7939465	-0.851733296	7.706697226	-3.699306512	0.000820917	0.015002238	-0.632440069	HSD17B12
8177186	1.007624861	4.028367	3.698904269	0.000821822	0.015010541	-0.633453236	CDY2B
8084844	-0.771999194	7.593734645	-3.698560135	0.000822597	0.015016462	-0.634320005	OPA1
7893822	0.952573444	4.364141258	3.69831297	0.000823155	0.015018399	-0.634942521	CCDC144NL-AS1
7895898	-0.584546917	6.663198258	-3.697979469	0.000823907	0.015023894	-0.635782463	CANX
8040340	1.017753574	8.106169968	3.69726004	0.000825532	0.015045291	-0.63759429	LPIN1
8092312	-0.454913769	3.139826968	-3.696745864	0.000826696	0.015058254	-0.638889125	RN7SL229P
7892937	-0.912670065	6.422357935	-3.696306512	0.000827691	0.015068144	-0.639995482	NPM1
7923889	0.342446528	6.696182871	3.695520134	0.000829476	0.015092381	-0.641975583	EIF2D
8140942	-0.88168937	5.943617	-3.694925024	0.000830829	0.015108744	-0.643473971	FAM133CP
7941511	0.620130546	7.772016548	3.694530596	0.000831727	0.015116817	-0.644467026	SF3B2
8027343	0.730729537	4.765410645	3.693959074	0.00083303	0.015132236	-0.645905884	RN7SL860P
8056489	-0.340595093	3.394445839	-3.69327774	0.000834585	0.01515223	-0.647621097	RN7SKP152
8120004	0.379984833	4.190569968	3.692388363	0.00083662	0.01517263	-0.649859873	TMEM151B
7963142	1.321462176	7.682700323	3.691642503	0.000838331	0.015187311	-0.65173723	FAIM2
7941104	0.806218148	9.081015	3.691637511	0.000838342	0.015187311	-0.651749795	ARL2
8150034	-0.94053862	6.253584548	-3.690487682	0.000840985	0.015223129	-0.654643684	RNA5SP260
8165462	0.739799648	6.474827871	3.690379905	0.000841234	0.015223129	-0.65491492	ANAPC2
8048647	0.549047491	5.897843097	3.690177218	0.000841701	0.015223305	-0.655425005	STK11IP
7989885	-0.956006926	5.370245194	-3.689312235	0.000843696	0.015251112	-0.657601711	DNAJB14
7937275	0.680942241	7.643318774	3.687500802	0.00084789	0.015318606	-0.662159528	RIC8A
7893289	-0.804722759	10.41078006	-3.687221737	0.000848538	0.015321998	-0.662861621	NOP2
8113083	-0.797637296	7.124538355	-3.686979363	0.000849101	0.015323855	-0.663471391	FAM172A
8030113	1.651218083	7.694531065	3.686461803	0.000850305	0.015337264	-0.664773424	RUVBL2
8021245	1.652696963	6.141083258	3.684927747	0.000853882	0.015393451	-0.668632287	DCC
7998053	0.5604405	4.132278903	3.68414922	0.000855703	0.015417934	-0.670590419	MC1R
8080645	-0.505081713	8.210737129	-3.683179832	0.000857976	0.015450524	-0.673028388	APPL1
8160559	-0.881890222	5.938907935	-3.682224728	0.000860221	0.015474364	-0.675430202	DDX58
8100615	-0.75965225	7.263906355	-3.682122715	0.000860461	0.015474364	-0.675686723	UBA6
8152648	-0.402898083	5.836165484	-3.681784377	0.000861258	0.015474364	-0.676537484	C8orf76
8139392	0.454926185	7.115935968	3.681038289	0.000863018	0.015474364	-0.678413441	DDX56
7929065	-0.847018944	5.865627677	-3.680287904	0.000864791	0.01548948	-0.680300063	IFIT1
8125649	0.592658944	8.268685677	3.679168893	0.000867442	0.015517953	-0.683113224	VPS52
8178917	0.592658944	8.268685677	3.679168893	0.000867442	0.015517953	-0.683113224	VPS52
7943345	-0.36002125	3.821835645	-3.678922938	0.000868026	0.015517953	-0.683731506	RN7SKP53
8113299	-0.497638296	3.116424903	-3.678830764	0.000868245	0.015517953	-0.683963209	RIOK2
8005471	-0.625185278	11.25856871	-3.677676091	0.000870991	0.015558687	-0.686865597	AC107983.1
7967658	-0.829043185	4.469647871	-3.677024916	0.000872544	0.015577045	-0.688502243	MTND5P14
8026587	0.549488241	4.506567968	3.676826228	0.000873018	0.015577045	-0.6890016	NWD1
7965022	-0.85068638	6.607060645	-3.676656897	0.000873422	0.015577045	-0.689427166	KRR1
7895157	-0.357069444	11.34054097	-3.676265946	0.000874357	0.01558536	-0.690409683	RPL19
8034615	0.726153898	5.799108129	3.675495133	0.000876202	0.01560989	-0.692346741	TRMT1
8029856	0.376497537	8.18974629	3.674386285	0.000878862	0.015631364	-0.695133018	ARHGAP35
7944382	0.415282	7.466659774	3.673987265	0.000879822	0.015631364	-0.696135585	VPS11
8011214	0.483413361	4.334943806	3.673840595	0.000880175	0.015631364	-0.696504097	RTN4RL1
8151967	-0.447390278	7.421166	-3.673820206	0.000880224	0.015631364	-0.696555324	STK3
8150014	0.457698787	6.584562871	3.671016024	0.000886998	0.015724744	-0.703599797	INTS9
7952249	1.926451593	8.095050806	3.670890068	0.000887303	0.015724744	-0.70391617	USP2
7893892	1.031532491	8.686315226	3.67080823	0.000887502	0.015724744	-0.704121724	ZPR1
7897370	-0.344776398	8.621657871	-3.670645841	0.000887896	0.015724744	-0.704529599	VAMP3
7893262	-0.869017176	8.472448677	-3.670457716	0.000888352	0.015724744	-0.705002104	SLC25A3
8085475	0.76481837	5.236622871	3.670278387	0.000888788	0.015724744	-0.70545251	WNT7A
7957478	-0.790361296	7.546629194	-3.669529652	0.000890609	0.015740848	-0.707332954	TMTC3
8116848	-0.570499241	5.672701935	-3.668944229	0.000892035	0.015751843	-0.708803143	PAK1IP1
8146130	0.550699713	4.503073065	3.668871639	0.000892212	0.015751843	-0.708985434	GINS4
8030076	2.719404704	5.970202226	3.667866731	0.000894665	0.015783471	-0.711508867	SPACA4
8111218	-0.312257731	2.784135161	-3.667623615	0.00089526	0.015783471	-0.712119319	RF00017
8032804	0.502220491	7.053141903	3.667556094	0.000895425	0.015783471	-0.71228886	SH3GL1
8073680	2.216642657	5.256203	3.667305789	0.000896038	0.015785914	-0.712917341	AL031595.3
7969263	-0.523500222	5.629345806	-3.666396052	0.000898268	0.015811698	-0.71520144	AL137058.2
7897728	0.45712063	5.411866677	3.66632151	0.000898451	0.015811698	-0.715388586	FBXO6
8014738	0.476881981	6.036909677	3.665635608	0.000900137	0.015824632	-0.717110544	CWC25
7895806	-0.723281056	10.08307097	-3.664732602	0.00090236	0.015842332	-0.719377361	ERH
7895841	0.734198537	7.302666258	3.664647189	0.000902571	0.015842332	-0.719591761	SART1
7975876	0.38059737	3.810028968	3.664329776	0.000903354	0.015847723	-0.720388509	ESRRB
8155200	2.479723157	5.027724871	3.663538757	0.000905308	0.015873644	-0.722373952	CCIN
8160647	0.544482972	6.274238645	3.662871559	0.00090696	0.015894233	-0.724048484	BAG1
7894033	-0.291331574	11.6470929	-3.660932278	0.000911777	0.015970247	-0.728915045	RPL19
7894232	-0.867342167	8.747383548	-3.66005923	0.000913954	0.015982898	-0.731105617	ANAPC5
7999304	0.417649296	6.093120935	3.659957957	0.000914207	0.015982898	-0.731359709	EEF2KMT
7900352	1.011476185	5.847840871	3.65987274	0.000914419	0.015982898	-0.731573513	OXCT2
7915257	1.011476185	5.847840871	3.65987274	0.000914419	0.015982898	-0.731573513	OXCT2
7993935	0.391157593	4.136208355	3.659662771	0.000914944	0.015983676	-0.732100311	SDR42E2
7941478	0.592943259	6.363381548	3.658733799	0.000917268	0.016015875	-0.734430895	SART1
8152656	-0.768997352	7.162946387	-3.658191136	0.000918628	0.01603122	-0.735792212	ZHX1
8039294	0.383098935	5.648274935	3.657320714	0.000920814	0.016053066	-0.737975587	GP6
8040725	0.878387241	5.032030548	3.657308734	0.000920844	0.016053066	-0.738005637	DPYSL5
7965048	-0.73430838	8.024596161	-3.657071864	0.00092144	0.016055047	-0.738599769	NAP1L1
7903703	-0.574589648	7.280857548	-3.655843364	0.000924536	0.016100564	-0.741680942	GNAI3
8005328	0.334793602	4.746178323	3.655067251	0.000926497	0.016126281	-0.743627292	MYO15A
7973116	0.44550063	6.536218323	3.653903447	0.000929445	0.016160701	-0.746545616	METTL17
7951467	-0.479902194	4.814467581	-3.652967638	0.000931823	0.016187849	-0.748891973	ALKBH8
8136235	1.196081889	4.474235258	3.652906154	0.000931979	0.016187849	-0.749046124	CPA1
8113305	-0.782417481	6.571874387	-3.651433212	0.000935733	0.016244585	-0.752738757	CHD1
8018872	2.004431796	6.333408065	3.650636517	0.00093777	0.016264009	-0.754735822	DNAH17
8024497	0.8162555	5.91841929	3.650422668	0.000938318	0.016264009	-0.755271848	AC006538.1
7966779	0.627671167	4.727317161	3.64918452	0.000941493	0.016302081	-0.758375105	NOS1
7974425	2.262147657	6.486734613	3.648340949	0.000943663	0.016331156	-0.76048918	SAMD4A
8045309	1.230504398	6.699914613	3.647310339	0.00094632	0.016350602	-0.763071747	CCDC74B
8053668	-0.712844611	6.204935161	-3.646854697	0.000947497	0.016350602	-0.764213436	EIF2AK3
7895936	-0.583078167	10.40544177	-3.646701429	0.000947894	0.016350602	-0.764597461	RPS13
7893603	-0.59876025	9.664923613	-3.646383907	0.000948715	0.016350602	-0.765393022	FAU
7893238	-0.782030426	9.427060774	-3.645674112	0.000950554	0.016360145	-0.767171342	SLC25A3
7998015	0.416340528	5.876798581	3.645488704	0.000951035	0.016360145	-0.76763584	SPIRE2
7990894	0.493009954	6.753749484	3.645424478	0.000951201	0.016360145	-0.767796742	GOLGA6L4
7990916	-0.504785102	10.02894829	-3.645222565	0.000951725	0.016360145	-0.768302579	RPS17
7990965	-0.504785102	10.02894829	-3.645222565	0.000951725	0.016360145	-0.768302579	RPS17
8180212	-0.642882694	6.656989839	-3.644206841	0.000954366	0.01639707	-0.770847028	TBCA
8079637	0.690960574	5.725941129	3.643792512	0.000955445	0.016407145	-0.771884871	ATRIP
7941694	0.77492525	8.104344355	3.643478622	0.000956263	0.016412734	-0.772671096	RBM14
7908730	-0.451847454	3.229636806	-3.642558635	0.000958666	0.016435635	-0.774975314	RNU6-501P
7909624	2.746755602	5.871924226	3.642400811	0.000959079	0.016435635	-0.775370581	FAM71A
8087210	0.935547444	7.540094355	3.640403787	0.000964316	0.01649261	-0.780371534	PRKAR2A
8168416	-0.76161938	8.289013161	-3.640102202	0.000965109	0.016496529	-0.781126674	ATP5MD
8109697	-1.123425843	8.405250419	-3.639075352	0.000967815	0.016534293	-0.783697632	CCNG1
8118023	0.399693519	5.139658839	3.638866548	0.000968366	0.016534955	-0.784220387	VARS2
8180289	0.591465491	5.979172387	3.638258797	0.000969972	0.016534955	-0.785741873	CDK11A
8148783	0.752178343	6.851553677	3.638100061	0.000970392	0.016534955	-0.786139245	MROH1
8005957	-0.668451944	6.231918581	-3.637969665	0.000970737	0.016534955	-0.78646567	RPL23A
8042601	-0.654509074	7.43212329	-3.636171344	0.000975507	0.016601946	-0.790967008	ZNF638
8003249	0.517655519	6.727781742	3.6360749	0.000975764	0.016601946	-0.791208391	FBXO31
8110518	2.367368306	6.073912323	3.635035331	0.000978533	0.016640552	-0.793810107	C5orf60
8134372	-0.658771509	4.226332484	-3.63462967	0.000979615	0.016650457	-0.794825271	RNU4-16P
8096030	-0.300813204	2.709718097	-3.634423529	0.000980166	0.016651314	-0.795341121	RF00072
7897404	-0.374897361	8.792255258	-3.634082329	0.000981078	0.016651822	-0.796194923	PARK7
7980024	1.398001148	5.432987097	3.63360689	0.00098235	0.016651822	-0.797384585	HEATR4
8102321	-0.410991352	6.63176571	-3.633504461	0.000982624	0.016651822	-0.797640879	PLA2G12A
8036867	0.754430083	6.861706484	3.633396677	0.000982912	0.016651822	-0.797910568	C19orf47
7946069	-0.57358162	4.548149839	-3.633394255	0.000982919	0.016651822	-0.797916628	OR51B2
8069348	0.597734917	6.431108419	3.633290804	0.000983196	0.016651822	-0.798175475	PCNT
8095491	0.584625796	2.62671029	3.632837336	0.000984412	0.016663936	-0.799310068	SMR3B
7895957	-0.924566824	5.918930129	-3.63088057	0.000989675	0.016736007	-0.804205352	NPM1
7998129	-0.464711065	7.278442097	-3.630250728	0.000991374	0.016752209	-0.805780828	POLR3K
7968892	0.570523417	5.941447258	3.630037143	0.000991951	0.016752209	-0.806315063	SERP2
8094251	-0.526498528	6.980577484	-3.629943911	0.000992203	0.016752209	-0.806548257	TAPT1-AS1
8117140	-0.489653287	7.360780968	-3.62978052	0.000992645	0.016752209	-0.806956932	CDKAL1
7897128	1.775595269	6.282181548	3.629089736	0.000994515	0.016766769	-0.808684642	ACTRT2
8039923	0.769797889	7.418101871	3.628260217	0.000996765	0.016787699	-0.810759177	AURKAIP1
8110362	0.497662944	5.953626129	3.627893568	0.000997761	0.01679314	-0.811676068	GRK6
7892753	-0.427838333	12.37474839	-3.62732506	0.000999307	0.01679314	-0.813097687	CHST8
7991750	0.509807889	2.760558774	3.627232326	0.00099956	0.01679314	-0.813329569	HBZ
7923233	0.966125722	5.711392161	3.627217123	0.000999601	0.01679314	-0.813367584	KIF21B
7892907	-0.793816963	9.913889968	-3.627013876	0.001000155	0.01679314	-0.8138758	RPL34
8126574	0.473184269	8.565648516	3.626633432	0.001001192	0.01679314	-0.814827064	YIPF3
8129773	-0.722468648	8.306815387	-3.625507025	0.001004268	0.016820474	-0.817643314	BCLAF1
7902474	-0.517441407	4.351541774	-3.625304855	0.001004821	0.016821276	-0.818148748	RN7SL370P
7973384	0.364111583	8.799511806	3.624920154	0.001005874	0.016830446	-0.819110482	PABPN1
8118667	-0.669312287	8.236069161	-3.623182682	0.001010644	0.016894116	-0.823453603	MYL8P
8058514	-0.40073162	3.443404065	-3.622678241	0.001012033	0.016894116	-0.824714392	RNU6-360P
8051119	1.417507435	8.140463	3.622418632	0.001012749	0.016894116	-0.825363229	PPM1G
8006030	-0.710222046	8.697055742	-3.622388405	0.001012832	0.016894116	-0.825438773	TAOK1
7987449	-0.476163713	8.971379484	-3.622376038	0.001012867	0.016894116	-0.825469682	SRP14
7941976	0.458853731	6.653503452	3.622186222	0.00101339	0.016894116	-0.825944073	NDUFS8
7919580	1.229903296	4.317687903	3.621989935	0.001013932	0.016894116	-0.826434626	RNU1-143P
7919596	1.229903296	4.317687903	3.621989935	0.001013932	0.016894116	-0.826434626	RNU1-143P
7995442	2.651515806	4.792457516	3.621876273	0.001014246	0.016894116	-0.826718681	C16orf78
7931455	1.145650278	6.892243065	3.621649623	0.001014872	0.016895717	-0.827285096	LRRC27
8126860	-0.699580963	7.577498452	-3.621439053	0.001015454	0.016895717	-0.827811313	MMUT
8033789	-0.583491593	7.170817355	-3.621123351	0.001016327	0.016895717	-0.828600237	ZNF121
8071020	0.394010231	4.654087548	3.621107206	0.001016372	0.016895717	-0.828640583	C21orf58
8148694	0.533122528	7.557086226	3.620794051	0.001017238	0.016901689	-0.829423114	GRINA
8023591	0.681119204	4.238542645	3.619203813	0.001021651	0.016958089	-0.833396499	ENTR1P1
8046201	-0.662805519	8.217550226	-3.618363808	0.00102399	0.016965449	-0.835495076	SSB
8105958	-0.577248981	7.688747742	-3.618312539	0.001024133	0.016965449	-0.835623155	SMN1
8177647	-0.577248981	7.688747742	-3.618312539	0.001024133	0.016965449	-0.835623155	SMN1
8064108	1.634974213	6.937126452	3.61780465	0.00102555	0.016980469	-0.836891912	FNDC11
7917707	-0.83198088	7.089140258	-3.616218106	0.001029987	0.017016733	-0.840854817	EVI5
8160016	-0.564506898	6.998243548	-3.615997283	0.001030606	0.017016733	-0.841406341	RANBP6
7951838	0.847549426	7.49136829	3.615875881	0.001030947	0.017016733	-0.841709548	ZPR1
8007023	0.724041787	8.12606871	3.615798004	0.001031165	0.017016733	-0.841904047	MSL1
7917148	-0.619352593	8.663822129	-3.614693169	0.00103427	0.017053343	-0.844663214	AIDA
8051462	-0.791023898	4.139772548	-3.614590049	0.00103456	0.017053343	-0.844920722	RNU6-577P
8151711	-0.818771815	6.637383839	-3.612904366	0.001039316	0.017114759	-0.849129805	NBN
7897691	0.808385926	5.813583935	3.612755638	0.001039737	0.017114759	-0.849501136	DISP3
7969091	-0.951722528	4.767119871	-3.612384958	0.001040786	0.017114759	-0.850426594	RNY3P2
8071314	0.465572759	6.622885645	3.612053325	0.001041725	0.017120591	-0.851254534	DGCR8
7893726	-1.204943676	6.736929323	-3.611725919	0.001042653	0.017127392	-0.852071893	FNTA
8155096	0.625159917	7.785799129	3.611216243	0.0010441	0.017142697	-0.853344225	CREB3
7966938	0.39172813	7.801427935	3.609828401	0.001048049	0.01719834	-0.856808424	GCN1
8015868	0.700203009	5.435960516	3.609662424	0.001048522	0.01719834	-0.857222685	MPP2
8139820	-0.626222074	4.810325226	-3.608614544	0.001051514	0.017238932	-0.859837917	ZNF680
8095894	-0.584763343	5.138433258	-3.607934947	0.001053459	0.017262322	-0.861533856	MRPL1
8156060	1.195320259	8.277898613	3.607381179	0.001055047	0.017267134	-0.862915697	TLE4
8146328	-0.620841509	5.145224677	-3.607346892	0.001055145	0.017267134	-0.86300125	RNU6-656P
7896142	-0.556160278	10.93719516	-3.607140608	0.001055737	0.017267134	-0.863515977	TMED2
7950597	-0.621799398	7.615261968	-3.607109261	0.001055827	0.017267134	-0.863594195	CLNS1A
8156373	0.386321241	5.727726161	3.60655663	0.001057415	0.017284611	-0.864973078	FGD3
7892831	-0.896470278	7.049319194	-3.606043098	0.001058893	0.017300269	-0.866254328	SNORD58C
8097476	-0.295569611	3.589648097	-3.605839935	0.001059478	0.017301339	-0.866761198	RN7SL311P
8114856	1.674807472	5.335605968	3.605620399	0.00106011	0.017303183	-0.867308902	PLAC8L1
8003230	1.023089444	4.066160097	3.604308518	0.001063898	0.017349688	-0.870581554	LINC00917
8046848	-0.818863148	7.959016387	-3.604272715	0.001064002	0.017349688	-0.870670862	ZC3H15
8129924	0.893380806	4.599440387	3.60383002	0.001065283	0.017357069	-0.871775112	TXLNB
7942824	-0.59939963	11.27446774	-3.603465357	0.001066339	0.017359181	-0.872684682	AC107983.1
8129097	-0.451389685	3.816990355	-3.603351619	0.001066669	0.017359181	-0.872968368	TSPYL1
7984470	-0.458155815	7.716774935	-3.60315437	0.001067241	0.017360006	-0.87346034	FEM1B
8021884	0.707477046	6.504170065	3.602936033	0.001067875	0.017361831	-0.874004897	CTDP1
7894029	-0.385384157	9.227939419	-3.602517256	0.001069091	0.017370567	-0.875049337	44076
8177137	-1.011776398	7.374686355	-3.602391869	0.001069456	0.017370567	-0.875362048	UTY
7954243	-0.440685509	4.120595613	-3.600670092	0.001074472	0.017420105	-0.879655655	RPL7P6
8025035	1.618162519	6.777329645	3.600618025	0.001074624	0.017420105	-0.879785483	ALKBH7
8115022	-0.654865676	7.478657129	-3.600579783	0.001074736	0.017420105	-0.879880837	CSNK1A1
8130664	0.551918676	3.115662387	3.600432612	0.001075166	0.017420105	-0.880247798	C6orf118
8087748	0.882969898	8.200742452	3.600113075	0.0010761	0.017420105	-0.881044522	DCAF1
8063097	0.43355813	7.033097355	3.600089839	0.001076168	0.017420105	-0.881102457	PCIF1
8072825	1.466483231	8.332907161	3.598211087	0.001081676	0.017498175	-0.885786319	GGA1
8114861	-0.51268625	7.300750935	-3.598086635	0.001082042	0.017498175	-0.886096551	LARS
8076563	0.497223463	7.007044903	3.59743567	0.001083957	0.017520642	-0.88771921	MCAT
8132830	-0.745651731	5.579145355	-3.595765333	0.001088887	0.017591791	-0.891882335	RNU6-199P
8007208	0.46711388	3.724621129	3.594740527	0.001091923	0.017618358	-0.894436175	HSPB9
7912112	0.458205537	6.777491258	3.594674355	0.001092119	0.017618358	-0.894601068	DNAJC11
8048195	-0.351394148	6.927998968	-3.593839781	0.001094598	0.017649791	-0.896680623	RPL37A
7973427	1.000044	6.236310935	3.593637901	0.001095198	0.017650924	-0.897183631	THTPA
8038487	1.090432278	6.505573161	3.593297053	0.001096212	0.017658725	-0.898032867	IL4I1
7923974	-0.979726694	4.031907097	-3.593000155	0.001097097	0.017664424	-0.898772577	MIR29B2CHG
7892637	-1.064061963	5.879102645	-3.591371604	0.00110196	0.017730524	-0.902829619	EIF3F
8017964	-1.100325806	6.567403032	-3.591007213	0.001103051	0.01773456	-0.903737291	ABCA6
7942261	0.660783954	5.353473742	3.590698772	0.001103975	0.017740854	-0.90450557	KRTAP5-9
8095574	-0.557654417	6.123241258	-3.589620956	0.00110721	0.017780835	-0.907190031	DCK
8055173	1.187114083	6.695655677	3.589239582	0.001108357	0.017780835	-0.908139827	CCDC74B
7972369	-0.607145778	7.020482387	-3.588558872	0.001110408	0.017780835	-0.909835007	UGGT2
8065412	0.819445361	3.585664774	3.588468606	0.00111068	0.017780835	-0.910059788	CST1
7972044	-0.636271889	7.52211629	-3.588235807	0.001111382	0.017780835	-0.910639494	COMMD6
7893284	-0.81043675	3.479890516	-3.588149538	0.001111642	0.017780835	-0.910854316	RNU1-124P
8092035	-0.330998546	9.697852806	-3.588103714	0.001111781	0.017780835	-0.910968423	PHC3
8156090	1.570138046	4.774455161	3.588018961	0.001112037	0.017780835	-0.911179465	SPATA31D5P
8177706	0.51238938	3.772538129	3.587864645	0.001112503	0.017780835	-0.911563718	OR2H2
8179009	0.51238938	3.772538129	3.587864645	0.001112503	0.017780835	-0.911563718	OR2H2
8148597	0.342143528	5.152051774	3.587566006	0.001113405	0.017780835	-0.912307327	ZFP41
7975453	-0.917945519	4.075938935	-3.587008495	0.001115091	0.017789541	-0.91369546	SNORD56B
7902594	-1.036761778	7.351736065	-3.586966706	0.001115218	0.017789541	-0.913799506	PRKACB
8162352	-0.841688602	6.079908871	-3.586798811	0.001115726	0.017789541	-0.914217525	NOL8
8039440	0.544382593	6.503048323	3.586593843	0.001116347	0.017789541	-0.914727836	HSPBP1
7979931	-0.450687389	7.028840677	-3.586503316	0.001116621	0.017789541	-0.914953219	MED6
8004580	1.539816991	5.694105323	3.586235735	0.001117433	0.017793953	-0.915619396	DNAH2
8075828	0.553504611	5.776755839	3.585935017	0.001118345	0.01779997	-0.916368049	IFT27
8068460	-0.498381824	6.761559742	-3.584619893	0.001122344	0.017846558	-0.919641828	MORC3
7899560	-0.443852898	5.565394806	-3.583509883	0.00112573	0.017891856	-0.922404645	RF00019
7922400	-0.674638454	5.780216581	-3.58298029	0.001127349	0.017909039	-0.923722685	GAS5
8157751	0.430620861	4.807148871	3.582342726	0.001129301	0.017925292	-0.925309341	LHX2
8174648	1.156165769	4.454192161	3.582118887	0.001129987	0.017925292	-0.925866364	CT83
7924163	0.811410509	3.899707871	3.581522579	0.001131817	0.017945769	-0.927350213	AL590648.2
8128737	0.724229972	6.170970806	3.581193597	0.001132828	0.017953245	-0.928168807	MICAL1
8175492	-0.723510944	7.265441194	-3.580662848	0.00113446	0.017970563	-0.929489391	ATP11C
7933261	-0.543807963	3.462753194	-3.580152568	0.001136032	0.017978353	-0.930758973	LINC00843
7933572	-0.543807963	3.462753194	-3.580152568	0.001136032	0.017978353	-0.930758973	LINC00843
8025395	-0.606624167	11.26147258	-3.579677516	0.001137497	0.017992985	-0.931940841	AC107983.1
8058052	-0.780500704	7.497662935	-3.579501441	0.00113804	0.017993034	-0.932378879	HSPD1
8076819	0.491531185	4.139945194	3.579139872	0.001139157	0.018002143	-0.933278359	LINC00898
7895738	-0.999971315	4.240123258	-3.578682421	0.001140572	0.018009186	-0.934416315	SMNDC1
7974895	1.15266437	4.182767516	3.578645927	0.001140685	0.018009186	-0.934507093	LINC00643
8132465	0.683180722	4.316762129	3.578150841	0.001142217	0.018024841	-0.935738601	HECW1
7939751	0.605979769	5.215015419	3.577168427	0.001145265	0.018050741	-0.938182121	NR1H3
7894653	-0.510241657	10.00517677	-3.577119648	0.001145417	0.018050741	-0.938303438	IFT43
8021546	0.605212796	6.200295677	3.57709762	0.001145485	0.018050741	-0.938358226	ZCCHC2
8162562	-0.373228667	5.357520129	-3.576381277	0.001147713	0.018077289	-0.940139776	LINC00476
8092594	-0.327574278	3.651701129	-3.575420494	0.001150707	0.018115883	-0.942529032	RF00017
8007471	0.632606481	8.451428161	3.570195349	0.001167125	0.018356989	-0.955518398	NBR1
8146482	-0.620798657	6.164303355	-3.569498344	0.001169332	0.018383019	-0.95725054	TGS1
8043747	1.873834778	5.599384355	3.568867554	0.001171332	0.018405784	-0.958818016	VWA3B
8076513	-0.308618056	5.903909871	-3.567248932	0.001176482	0.018460565	-0.962839696	AL049757.1
7967193	0.913138444	4.578169871	3.566823008	0.001177841	0.018473178	-0.96389784	MORN3
8120431	-0.57975662	7.879470065	-3.565889609	0.001180823	0.018506326	-0.966216557	PTP4A1
8043597	0.526723343	4.24444271	3.565813895	0.001181066	0.018506326	-0.96640463	ITPRIPL1
8139966	0.630391907	5.573946484	3.565008474	0.001183646	0.018529316	-0.968405219	TRIM74
7948775	0.601306648	6.045827806	3.564590754	0.001184986	0.018541581	-0.969442726	LBHD1
8176821	0.56225662	3.208189871	3.563964569	0.001186998	0.018546916	-0.970997913	BPY2
8176867	0.56225662	3.208189871	3.563964569	0.001186998	0.018546916	-0.970997913	BPY2
8177449	0.56225662	3.208189871	3.563964569	0.001186998	0.018546916	-0.970997913	BPY2
7905051	-0.29843487	3.843728645	-3.562637137	0.001191274	0.018596276	-0.974294354	PPIAL4G
7919162	-0.29843487	3.843728645	-3.562637137	0.001191274	0.018596276	-0.974294354	PPIAL4G
7932678	-0.597159602	9.334957	-3.562128136	0.001192918	0.018603468	-0.975558239	YME1L1
7975167	-0.505719361	7.221909	-3.562003734	0.00119332	0.018603468	-0.975867127	GPHN
7981460	0.735865296	8.519199065	3.56197552	0.001193411	0.018603468	-0.975937179	PPP1R13B
8111210	-0.864050926	9.096507484	-3.56153923	0.001194822	0.01861675	-0.977020442	FTH1P10
7945420	0.596203815	7.41196071	3.560624857	0.001197785	0.018638067	-0.979290565	RNH1
7896144	-0.610208148	11.67854161	-3.560605565	0.001197847	0.018638067	-0.979338458	AL591543.1
8050702	0.783958	6.397283871	3.560598729	0.00119787	0.018638067	-0.979355431	TP53I3
8165630	0.606031954	6.994106968	3.560289425	0.001198873	0.018644974	-0.980123287	ARRDC1-AS1
8062527	1.125423102	5.321646032	3.560080177	0.001199553	0.018646833	-0.980642738	ADIG
8023154	0.498698583	5.044129871	3.559478276	0.00120151	0.0186622	-0.982136865	ELOA3
7895964	-0.430586667	10.7613771	-3.559431382	0.001201663	0.0186622	-0.982253269	RPL30
8060103	0.684058491	6.285239871	3.556930474	0.001209828	0.018730556	-0.98846029	ANKMY1
8146660	1.748580944	4.463998903	3.556777406	0.001210329	0.018730556	-0.988840134	DNAJC5B
7966441	-0.514092926	5.003333355	-3.556557835	0.001211049	0.018730556	-0.989384997	MAPKAPK5-AS1
8175706	-0.45789612	3.651351	-3.556509459	0.001211207	0.018730556	-0.989505039	MIR105-2
7895374	-0.528596481	11.50203548	-3.556239797	0.001212092	0.018730556	-0.990174181	PHTF2
8180285	-0.581912574	9.908835581	-3.555959697	0.001213011	0.018730556	-0.990869199	ZNF257
7912412	0.808852417	8.488031387	3.555891523	0.001213235	0.018730556	-0.99103836	MTOR
7948685	0.53808375	5.778310161	3.555677203	0.001213939	0.018730556	-0.99157014	TUT1
8125134	1.871248102	6.685501516	3.554902573	0.001216488	0.018743817	-0.993492078	HSPA1L
8178650	1.871248102	6.685501516	3.554902573	0.001216488	0.018743817	-0.993492078	HSPA1L
8179848	1.871248102	6.685501516	3.554902573	0.001216488	0.018743817	-0.993492078	HSPA1L
7901253	2.741890037	5.603766226	3.554296984	0.001218483	0.018765885	-0.994994492	TEX38
8016429	-0.752879157	4.83889271	-3.553951781	0.001219622	0.018774743	-0.995850866	RNU6-1152P
7944113	0.561082519	5.866425226	3.553283448	0.001221831	0.018794169	-0.997508758	CEP164
8106006	-0.607825917	7.935969516	-3.553228235	0.001222013	0.018794169	-0.997645717	SMN1
8135945	2.428458417	6.491198806	3.552872062	0.001223192	0.018802004	-0.998529199	FAM71F1
8154359	-0.48323312	8.72248371	-3.552733082	0.001223652	0.018802004	-0.998873926	AL583805.1
8028341	1.9812625	6.907684774	3.552266383	0.001225199	0.018817083	-1.000031495	CATSPERG
8152759	-0.608558444	6.381211774	-3.551622109	0.001227337	0.01884123	-1.001629405	TATDN1
8101622	0.862738565	9.70322229	3.55108023	0.001229138	0.018860183	-1.002973272	TECR
7950062	-0.804265435	3.37044	-3.550618356	0.001230675	0.018870324	-1.004118658	RF00019
8133273	-0.562930981	6.726391226	-3.550509437	0.001231038	0.018870324	-1.004388755	AC005011.1
7990729	1.145279454	6.48932029	3.550371039	0.001231499	0.018870324	-1.00473195	CHRNB4
8038735	1.304772815	6.299444968	3.549651234	0.0012339	0.018898415	-1.006516806	KLK11
7911017	-0.583764722	6.156062742	-3.549459639	0.001234539	0.018899521	-1.006991865	SDCCAG8
7905530	2.778549583	6.322414194	3.548528029	0.001237655	0.01892981	-1.009301657	SMCP
7946559	-0.793885278	9.414685968	-3.548318023	0.001238358	0.018931872	-1.009822301	AC091046.1
7892519	-0.526452667	3.71292629	-3.547863817	0.001239881	0.018937759	-1.010948324	RPL18
8029437	0.450479491	6.863742645	3.546364619	0.001244919	0.019005998	-1.014664579	PVR
7918902	-0.64831925	5.941677903	-3.544131977	0.00125246	0.019111458	-1.020197752	CD58
7895604	0.848136889	8.850833129	3.543979796	0.001252975	0.019111458	-1.020574852	ELOB
8141024	-0.761010028	6.000122935	-3.54375409	0.00125374	0.01911437	-1.021134134	BET1
8128650	-0.51239187	9.74595929	-3.543340895	0.001255142	0.019125429	-1.022157962	SEC63
7931643	0.597621991	5.983995774	3.54303477	0.001256181	0.019125429	-1.022916455	CYP2E1
7925561	-0.89584988	5.707864097	-3.542945871	0.001256483	0.019125429	-1.023136718	HNRNPU
7930226	0.594247981	6.918652677	3.542642722	0.001257514	0.019125429	-1.023887807	PDCD11
8154531	-0.751216759	8.132716065	-3.542551136	0.001257825	0.019125429	-1.024114718	DENND4C
7895276	-0.260057778	12.30079194	-3.542382671	0.001258398	0.019125429	-1.024532093	CANX
7981439	0.60330412	6.843142323	3.542356807	0.001258486	0.019125429	-1.024596172	BAG5
8116740	0.445095111	7.369246516	3.540167246	0.001265958	0.019221556	-1.030020131	RREB1
7973770	-0.591552796	7.095296903	-3.540074495	0.001266276	0.019221556	-1.030249863	SCFD1
7894443	-0.770751694	6.232106613	-3.539572807	0.001267994	0.019221556	-1.031492436	EIF3D
8095356	-1.062101398	4.179699806	-3.539399651	0.001268588	0.019221556	-1.031921289	RF00091
8032718	0.512344333	6.838702613	3.538406268	0.001271999	0.019260459	-1.03438143	DAPK3
7976073	-0.947886306	7.322964645	-3.535200154	0.001283068	0.019394387	-1.042319565	FLRT2
8162696	-0.707221463	6.942927581	-3.535169813	0.001283174	0.019394387	-1.042394673	XPA
7985248	0.310397019	4.29819571	3.534892054	0.001284137	0.019400142	-1.043082247	MINAR1
8018793	0.491133611	6.474585968	3.533710062	0.001288245	0.019453373	-1.04600795	JMJD6
7934384	-0.498557593	4.613631581	-3.532129824	0.001293756	0.019518898	-1.049918788	MSS51
7915578	1.012651843	6.950957161	3.53169326	0.001295283	0.019521243	-1.050999092	TMEM53
7893394	-0.849887417	9.203914774	-3.531637396	0.001295479	0.019521243	-1.051137324	C11orf58
7893519	-0.597219824	3.555154452	-3.531582493	0.001295671	0.019521243	-1.051273182	CANX
8068522	-0.891569963	7.854241677	-3.530913432	0.001298014	0.019547711	-1.052928686	TTC3
8043407	1.360740194	6.523561935	3.529905058	0.001301555	0.01957576	-1.055423534	TEX37
7893049	-0.7830265	3.296157323	-3.529790031	0.001301959	0.01957576	-1.055708108	EIF3D
7903519	-0.477054861	6.634694645	-3.529455148	0.001303137	0.01957576	-1.056536579	PRPF38B
8009094	-0.672985102	5.579242065	-3.529446491	0.001303168	0.01957576	-1.056557993	PPIAP55
8032137	0.554727361	8.544113613	3.529379194	0.001303405	0.01957576	-1.056724478	TMEM259
7896574	-0.852226407	6.99348471	-3.529013636	0.001304692	0.019586261	-1.05762879	CANX
8005959	0.366454935	4.810810323	3.528583855	0.001306207	0.019590453	-1.058691928	AC010761.1
8079021	-0.42324037	10.05396171	-3.528433901	0.001306736	0.019590453	-1.059062854	CTNNB1
7985147	0.688459009	7.188260161	3.528109175	0.001307883	0.019598816	-1.05986607	DNAJA4
8094165	-0.380180898	4.174318548	-3.527574536	0.001309772	0.019618302	-1.061188449	HSP90AB2P
8035795	-0.662030694	7.067655129	-3.527035591	0.00131168	0.019629214	-1.062521396	ZNF626
8078262	-0.396188833	7.394005194	-3.526552962	0.00131339	0.019645981	-1.06371499	UBE2E1
8159854	-0.59679375	5.394581355	-3.526214292	0.001314592	0.019651936	-1.064552517	PUM3
8044258	-0.437213463	7.607911323	-3.526032648	0.001315237	0.019651936	-1.065001706	LIMS1
8128886	-0.971335787	5.864958387	-3.525941898	0.001315559	0.019651936	-1.065226121	RNU6-957P
7895509	-0.679570037	5.506154581	-3.52478491	0.001319675	0.019704577	-1.068087004	NPM1
7896148	-0.663318898	10.18947361	-3.52458924	0.001320372	0.019706152	-1.0685708	SLC25A3
7893345	-0.312161481	12.06704258	-3.524342518	0.001321252	0.019707679	-1.069180807	CANX
8041813	-0.628015009	7.121860065	-3.5242286	0.001321658	0.019707679	-1.069462458	CRIPT
8119016	1.02450012	7.335269194	3.523493431	0.001324284	0.019734826	-1.071279996	MAPK13
8013771	0.686806417	5.054696516	3.522834703	0.00132664	0.019746599	-1.072908421	TLCD1
7894485	-0.599693306	10.21052577	-3.522502919	0.001327829	0.019755459	-1.073728567	NPM1
8151510	-0.47063087	4.236350806	-3.519884425	0.001337245	0.019860064	-1.080200212	RN7SL308P
8121161	-0.671352676	7.197097774	-3.518903207	0.001340791	0.019903838	-1.082624801	UFL1
8089647	-0.594860296	7.580083129	-3.518197047	0.001343348	0.01993291	-1.084369553	USF3
8021013	-0.304534352	2.948951097	-3.516763023	0.001348555	0.020001263	-1.08791224	RNU6-706P
7948839	0.419149509	8.103132548	3.515676677	0.001352513	0.020046356	-1.090595617	NXF1
7931582	0.615780907	6.228918194	3.515407986	0.001353493	0.020046356	-1.091259256	PAOX
7974799	-0.420273398	6.591658323	-3.515268249	0.001354004	0.020046356	-1.091604385	MNAT1
7895123	-0.859716398	8.449264	-3.514667782	0.001356198	0.020069926	-1.093087379	HSP90AB1
7894817	-0.720980694	9.187637677	-3.514416297	0.001357118	0.020074621	-1.093708447	RNU6-30P
7893899	-0.7196355	3.791888806	-3.513044043	0.00136215	0.020140105	-1.097097064	EIF3D
7898916	0.764752574	5.015588677	3.512282324	0.001364951	0.020152911	-1.098977805	GRHL3
8027213	0.550024935	6.347429774	3.512275091	0.001364978	0.020152911	-1.098995663	YJEFN3
7939676	0.545104713	8.923294129	3.512090638	0.001365657	0.020152911	-1.099451065	ATG13
8000217	-0.716673602	10.67009784	-3.512038737	0.001365848	0.020152911	-1.099579205	SMG1
7927008	0.660157343	8.901041	3.511985898	0.001366043	0.020152911	-1.099709656	CCNY
7972215	-0.961744861	6.546339	-3.511691738	0.001367127	0.020159971	-1.100435891	RNA5SP33
8065563	1.862951954	3.763630194	3.51132176	0.001368491	0.020171159	-1.10134927	DEFB121
8115158	-0.58300088	10.04116671	-3.511107166	0.001369283	0.02017364	-1.101879031	RPS14
8013179	0.414031852	6.835998613	3.510794544	0.001370438	0.02017364	-1.102650763	ATPAF2
7914563	0.644048824	7.517595	3.510714577	0.001370733	0.02017364	-1.102848163	YARS
7932000	-0.583076528	5.604052097	-3.510619994	0.001371083	0.02017364	-1.103081642	KIN
8049073	-0.898211917	10.78794235	-3.509621822	0.001374778	0.02020862	-1.105545473	AC018738.1
7985117	-0.472115287	4.811925935	-3.509487944	0.001375274	0.02020862	-1.105875908	AC060773.1
7992656	0.769649556	6.744622065	3.509260035	0.001376119	0.02020862	-1.106438416	AMDHD2
7955589	0.742013611	6.261599581	3.50903723	0.001376946	0.02020862	-1.106988313	NR4A1
7915955	1.049928343	8.569982032	3.508991061	0.001377117	0.02020862	-1.107102259	SPATA6
8076465	0.358592176	7.646694032	3.508831788	0.001377709	0.02020862	-1.107495344	POLDIP3
8043040	1.857266833	5.384694	3.508472915	0.001379042	0.020210373	-1.108381013	FUNDC2P2
8071414	0.647202611	5.116082903	3.507438875	0.001382891	0.020249695	-1.110932735	TMEM191A
7892886	-0.686513315	3.954819452	-3.507425377	0.001382942	0.020249695	-1.110966042	KARS
7974621	-0.708147796	5.447125387	-3.506445456	0.001386599	0.020285406	-1.113383925	ARID4A
7963421	-0.596507185	3.998685516	-3.505904276	0.001388623	0.020306093	-1.11471913	KRT6A
8009585	1.872801083	6.202763419	3.50562577	0.001389665	0.020309681	-1.115406229	DNAI2
7966638	0.324458333	6.889707258	3.505512931	0.001390088	0.020309681	-1.115684604	RBM19
8062796	0.428989861	4.106626419	3.505108981	0.001391602	0.020322884	-1.116681132	GDAP1L1
8025858	2.005430593	4.729431645	3.503909187	0.001396108	0.020370825	-1.119640696	TSPAN16
8036938	0.44410862	5.900709968	3.503475882	0.001397739	0.020385689	-1.120709439	COQ8B
7936507	1.539324852	6.32391271	3.503217622	0.001398712	0.020390948	-1.121346409	C10orf82
8101762	-0.917745407	6.222171645	-3.501804173	0.001404049	0.020459787	-1.124832184	SNCA
8000884	-0.502065972	7.451867516	-3.501217632	0.001406269	0.02047088	-1.126278511	DCTPP1
8073148	-0.55319012	7.371449	-3.50121749	0.00140627	0.02047088	-1.126278862	MIEF1
8130087	-0.641094648	6.772043258	-3.501115919	0.001406654	0.02047088	-1.126529312	PPIL4
7893946	0.863143296	7.461133032	3.500482836	0.001409055	0.020496862	-1.128090273	ZPR1
7969414	0.616784583	6.875742774	3.499619452	0.001412336	0.020520866	-1.130218893	KLF5
8106473	-0.418369333	6.085507194	-3.499605215	0.00141239	0.020520866	-1.130253992	RPL7P23
8004400	2.471002509	6.876636774	3.499550723	0.001412597	0.020520866	-1.130388331	SPEM2
7919940	0.458620417	7.856558161	3.499257051	0.001413715	0.020520866	-1.131112304	VPS72
8038670	0.587525296	5.174527419	3.498462494	0.001416744	0.020537577	-1.13307096	KLK5
7949603	0.574333352	5.857080677	3.498393749	0.001417006	0.020537577	-1.133240416	BRMS1
8047217	-0.444396231	7.531803032	-3.498289071	0.001417406	0.020537577	-1.13349844	COQ10B
7924923	-0.398290361	6.824054806	-3.497615706	0.001419978	0.020562588	-1.13515817	NUP133
8041170	-0.863772093	7.093303129	-3.497514095	0.001420367	0.020562588	-1.13540861	SNORD53
7955119	1.593849898	4.423922903	3.496411751	0.001424589	0.020604672	-1.138125383	C12orf54
8072088	0.382853648	4.125816323	3.496067319	0.001425911	0.020607013	-1.138974177	SEZ6L
8003263	0.976028222	8.304367903	3.495402022	0.001428467	0.020616871	-1.140613591	ZCCHC14
7955110	-0.766035093	5.972255355	-3.495245434	0.00142907	0.020616871	-1.140999435	AC024257.3
8087640	0.525139954	6.04667729	3.495057994	0.001429791	0.020618344	-1.141461289	RASSF1
7984802	0.727235111	4.553497677	3.494454382	0.001432117	0.020642432	-1.142948527	ISLR2
7976667	-0.432056046	4.676792129	-3.494302696	0.001432701	0.020642432	-1.143322251	RF00019
8128716	-0.628800926	10.06690132	-3.494084876	0.001433542	0.020643679	-1.143858902	CD164
7993848	0.823445981	5.656358613	3.493727316	0.001434922	0.020643679	-1.144739804	OTOA
8073562	1.078241972	6.027722774	3.493688901	0.001435071	0.020643679	-1.144834442	WBP2NL
7960338	0.666453315	6.232369161	3.493637851	0.001435268	0.020643679	-1.144960208	TEX52
7934122	-0.56584475	9.010858774	-3.493390296	0.001436225	0.020648521	-1.145570071	SAR1A
8040018	0.805286296	6.650314613	3.49316058	0.001437113	0.020652376	-1.146135968	TRAPPC12
8153474	0.788469194	6.970746516	3.492802902	0.001438497	0.020656099	-1.147017065	TSTA3
8040898	0.596209352	5.203447387	3.492773089	0.001438613	0.020656099	-1.147090506	TRIM54
8024255	0.767523019	6.74417571	3.492171973	0.001440942	0.020671719	-1.148571196	PWWP3A
8101224	-0.443205722	5.683829387	-3.491558919	0.001443322	0.020691447	-1.150081182	RPL7P17
7976976	0.439247278	6.77079129	3.491471281	0.001443662	0.020691447	-1.15029703	TECPR2
7997779	0.657151241	7.849027968	3.489737182	0.001450415	0.020762889	-1.154567576	ZC3H18
8168569	0.909663778	3.134790194	3.489422187	0.001451645	0.020771566	-1.155343218	CYLC1
8033054	0.354549713	3.660297387	3.489034776	0.001453159	0.020783832	-1.156297135	FUT3
8039409	0.437113324	4.773754645	3.488852143	0.001453874	0.020783832	-1.156746816	TMEM86B
8128356	-0.797824481	6.738490387	-3.488723969	0.001454375	0.020783832	-1.157062399	FBXL4
8018646	1.305405694	6.076693	3.488493708	0.001455276	0.020787791	-1.157629326	FOXJ1
7892969	-0.673114611	10.75579761	-3.487366484	0.001459697	0.020841991	-1.160404449	LYRM4
7987928	0.340731426	6.006142419	3.487024648	0.00146104	0.020851251	-1.161245944	TTBK2
7896554	-0.574011157	9.472607452	-3.486805072	0.001461903	0.020851251	-1.161786454	RPL4
8033969	0.445482954	6.782291968	3.486723479	0.001462224	0.020851251	-1.161987302	RAVER1
8006768	1.116193787	7.699677968	3.486419714	0.001463419	0.020853047	-1.162735022	SOCS7
7894908	-0.664425806	9.691332194	-3.486373214	0.001463602	0.020853047	-1.16284948	NARS
7986744	0.412652546	4.011948194	3.485824523	0.001465764	0.020869267	-1.164200013	GOLGA6L2
8062395	0.799662639	5.671864387	3.48576617	0.001465994	0.020869267	-1.164343637	NNAT
8174761	-0.747803574	5.97952129	-3.485223945	0.001468134	0.020890796	-1.165678156	NKAPP1
8112894	-0.75589412	5.022476645	-3.483563295	0.001474706	0.020975349	-1.169764804	RNU6-211P
8014749	-0.658881611	6.425756129	-3.482999773	0.001476943	0.020998191	-1.171151378	RPL23
8180199	0.57562675	5.997215419	3.48210734	0.001480492	0.021028408	-1.173347058	CDK11A
8035842	-1.183938907	7.070614097	-3.48208634	0.001480575	0.021028408	-1.173398722	ZNF91
8120378	-0.969312009	6.685238742	-3.481876108	0.001481412	0.021028408	-1.173915927	KIAA1586
8152551	-0.328513944	3.311894548	-3.481606832	0.001482485	0.021028408	-1.174578372	RN7SKP153
8038952	-0.734139593	5.216836903	-3.48123205	0.00148398	0.021028408	-1.175500336	ZNF616
7987780	0.356133	3.744828645	3.481133794	0.001484372	0.021028408	-1.175742038	PLA2G4E
8107578	-0.768824602	7.409019677	-3.481118964	0.001484431	0.021028408	-1.17577852	SRFBP1
7998666	1.332123231	5.194584387	3.481069191	0.00148463	0.021028408	-1.175900955	RPS2
8056821	-0.548121037	5.357481742	-3.481038637	0.001484752	0.021028408	-1.175976115	RN7SL65P
8112043	-0.636998454	4.069199355	-3.480702447	0.001486095	0.021038476	-1.176803089	RN7SL801P
7895874	-0.799327759	6.468702194	-3.480023149	0.001488811	0.021067977	-1.17847395	EIF3D
8016494	1.68329612	5.835345129	3.479763884	0.001489849	0.021071317	-1.179111625	TTLL6
7895717	-0.637932444	7.078207581	-3.479648155	0.001490313	0.021071317	-1.17939626	CBX3
7895334	-0.644893056	8.251471548	-3.479385517	0.001491366	0.02107725	-1.180042202	CANX
8016324	-0.53823587	7.997701581	-3.478044729	0.001496751	0.021137355	-1.183339472	CDC27
7927071	-0.757927824	5.406759935	-3.477865207	0.001497473	0.021137355	-1.183780914	ZNF37A
7992439	0.528205111	4.987120387	3.477852814	0.001497523	0.021137355	-1.183811387	GFER
8035803	-0.707042407	6.299043129	-3.477542186	0.001498774	0.021137953	-1.184575191	ZNF708
8058428	-0.375497898	8.075845806	-3.477303194	0.001499737	0.021137953	-1.18516283	NDUFS1
8080320	0.549049093	8.395128452	3.477281934	0.001499823	0.021137953	-1.185215104	NISCH
8161409	1.614608889	5.499818742	3.477211967	0.001500105	0.021137953	-1.185387137	SPATA31A6
8063478	-0.575239509	7.168192806	-3.476922024	0.001501274	0.021145484	-1.186100024	FAM210B
7979698	-0.592268926	6.583169129	-3.476560448	0.001502734	0.021157093	-1.186989004	ATP6V1D
8158952	-0.273834907	12.00055387	-3.47612118	0.001504509	0.021173132	-1.188068945	EEF1A1
8053648	-0.724621241	5.923356226	-3.475252792	0.001508024	0.021195726	-1.190203711	KRCC1
8124185	0.492681454	3.317831097	3.47500513	0.001509028	0.021200888	-1.190812502	PRL
8127498	-0.651804593	3.831270774	-3.474599776	0.001510673	0.021204099	-1.191808883	MIR30C2
8003733	0.724296296	6.05966129	3.474417679	0.001511412	0.021204099	-1.192256471	SGSM2
7920944	0.398759157	6.778476387	3.474117284	0.001512632	0.021204099	-1.192994809	SMG5
7977340	0.850529269	6.548802194	3.474023307	0.001513014	0.021204099	-1.193225788	BTBD6
7896308	-0.48660987	10.726262	-3.473919345	0.001513437	0.021204099	-1.193481306	CANX
8112892	-0.501551157	7.517081129	-3.473851204	0.001513714	0.021204099	-1.193648782	HNRNPA1P12
7894279	-1.152980944	5.82854371	-3.473265613	0.001516098	0.021228557	-1.195087976	USP22
8006081	-0.452904787	2.98997971	-3.473103979	0.001516756	0.021228851	-1.195485205	RF00156
7948643	0.671332389	6.248771645	3.472915527	0.001517525	0.021230678	-1.195948329	RAB3IL1
8012166	0.652376565	5.869374806	3.472230611	0.001520319	0.02125149	-1.197631435	NEURL4
8139163	0.616219074	4.272528065	3.472022233	0.001521171	0.02125149	-1.198143475	FAM183BP
7906978	-0.586368352	10.39391542	-3.471925763	0.001521565	0.02125149	-1.19838052	MGST3
8066482	0.670232065	4.981492742	3.471193817	0.00152456	0.021284389	-1.200178979	WFDC5
8036494	2.612605981	7.443702968	3.471009432	0.001525315	0.021286009	-1.200632003	GGN
8163000	-0.693187093	6.394521097	-3.470799305	0.001526176	0.021289104	-1.201148265	RNU6-492P
8147724	-0.661651787	6.530767613	-3.470466977	0.001527539	0.021292273	-1.201964732	ATP6V1C1
8090866	-0.666742972	6.984452871	-3.470432107	0.001527682	0.021292273	-1.2020504	ANAPC13
7913415	-0.554009463	6.021813871	-3.469549626	0.001531308	0.021327768	-1.204218326	USP48
8101839	2.054785111	5.420882452	3.469500409	0.00153151	0.021327768	-1.204339226	EIF4E
7895729	-1.128070676	7.628469419	-3.468188574	0.001536915	0.021368677	-1.207561466	FNTA
8083094	-0.719178731	6.016280226	-3.468162309	0.001537024	0.021368677	-1.207625977	RASA2
7934244	0.39421962	6.005202677	3.468135701	0.001537134	0.021368677	-1.207691328	DNAJB12
7893042	-0.784671213	9.184877065	-3.468009027	0.001537657	0.021368677	-1.208002446	IK
8076161	0.769207046	6.376951226	3.467660566	0.001539096	0.021379759	-1.208858262	DNAL4
8149673	1.060021019	6.785521387	3.466739604	0.001542907	0.021400579	-1.211119956	REEP4
7901140	1.258549889	8.295203645	3.466723046	0.001542976	0.021400579	-1.211160618	MAST2
8005483	1.735181139	6.021348452	3.466030754	0.001545846	0.021419911	-1.212860576	FBXW10
8031122	0.727930722	7.253131323	3.46547498	0.001548155	0.021427586	-1.214225206	CNOT3
7917088	-0.677920315	5.682317226	-3.465440539	0.001548298	0.021427586	-1.214309769	PIGK
7978114	0.517210407	5.408894419	3.465401043	0.001548462	0.021427586	-1.214406741	EMC9
7973652	1.570815343	5.565215258	3.465277847	0.001548974	0.021427586	-1.214709218	TSSK4
7948782	0.533918407	7.15570429	3.464789172	0.001551008	0.021446806	-1.21590899	UBXN1
8027886	0.434492194	5.694656065	3.463835301	0.001554985	0.021492868	-1.218250685	HAUS5
8014199	0.559296472	5.799753065	3.463325179	0.001557115	0.021513389	-1.219502891	RAD51D
8136539	-0.273098963	7.978286387	-3.46287706	0.001558989	0.021526695	-1.220602832	LUC7L2
7980390	1.269953194	6.075538484	3.462785773	0.001559371	0.021526695	-1.220826897	NOXRED1
8112081	-0.599665546	7.261080097	-3.462274645	0.001561512	0.021547314	-1.222081414	DHX29
8024420	0.675652352	8.518780097	3.461301765	0.001565595	0.021594699	-1.224469041	SF3A2
7936639	-0.747009463	5.806968645	-3.460867174	0.001567422	0.021610948	-1.225535518	RF00413
7975956	0.682124972	6.349295903	3.460434241	0.001569244	0.021627114	-1.226597868	GSTZ1
7996725	1.252247648	6.864139194	3.459711741	0.001572289	0.021660119	-1.228370648	DUS2
8002218	1.445746185	5.51316271	3.458805007	0.001576119	0.021687427	-1.230595258	ESRP2
8026440	-0.333804222	9.74521371	-3.45878939	0.001576185	0.021687427	-1.230633571	RPL23A
8108472	-0.540749704	9.277015548	-3.458779865	0.001576225	0.021687427	-1.230656938	PURA
8083092	-0.940296222	7.277926677	-3.458403377	0.001577818	0.021691985	-1.231580551	ZBTB38
8065580	0.836911519	6.129858065	3.458393642	0.00157786	0.021691985	-1.231604432	DUSP15
8082422	0.644852037	7.735413677	3.45670254	0.001585034	0.021758335	-1.235752568	EEFSEC
8024768	0.495589926	5.310878161	3.45661478	0.001585407	0.021758335	-1.235967813	ANKRD24
7896228	-1.308132074	4.579717839	-3.456511701	0.001585846	0.021758335	-1.236220626	HNRNPA1
8048146	-0.314533833	8.600246323	-3.456486491	0.001585953	0.021758335	-1.236282456	XRCC5
8156604	-0.447545574	6.113306258	-3.456208224	0.001587137	0.021765615	-1.236964922	ERCC6L2
[truncated: 27,023 more rows]
