# Supplementary material for: Altered Gene Expression in the Testis of Infertile Patients with Nonobstructive Azoospermia
Source: Comput Math Methods Med. 2021 Jun 9;2021:5533483. doi: 10.1155/2021/5533483 (PMC8211532; doi:10.1155/2021/5533483)
Supplement: Supplementary Materials — Table S1: the differentially expressed genes between NOA and normal spermatogenesis in GSE45885. Table S2: the differentially expressed genes between NOA and normal spermatogenesis in GSE145467. [file 5533483.f1.zip › Table S2.txt]

ID	logFC	AveExpr	t	P.Value	adj.P.Val	B	Symbol
41294	3.417925413	1.647083331	25.98862141	9.70E-17	1.99E-12	28.08953543	ATAD1
25451	4.689297681	1.345279358	24.89853108	2.21E-16	3.02E-12	27.34838824	FAM46C
15486	2.50056048	-0.291381263	24.11358686	4.07E-16	4.19E-12	26.79009316	C10orf90
21735	2.295212381	1.11307744	22.99079097	1.01E-15	7.84E-12	25.95307843	FAM104A
20015	4.509868327	2.685458891	22.84294699	1.15E-15	7.84E-12	25.83932598	LMAN1L
20205	3.972864522	1.778729071	22.58626593	1.42E-15	8.34E-12	25.63980372	METAP1
22681	3.262060356	1.299607495	21.70075258	3.04E-15	1.56E-11	24.93106376	PRKAA1
20404	4.204329888	1.627745945	21.21392296	4.67E-15	2.02E-11	24.52736745	RNF168
23606	2.707236782	1.77549258	21.10576151	5.15E-15	2.02E-11	24.43627073	43897
26142	3.298356954	1.607342448	21.01527888	5.58E-15	2.02E-11	24.35966409	TSGA14
25290	3.23795191	1.380481463	20.95235345	5.91E-15	2.02E-11	24.30617256	PDE1A
27843	3.705901802	1.391219791	20.50342617	8.90E-15	2.69E-11	23.91932472	NSUN4
10855	2.31708543	0.702903596	20.47120526	9.17E-15	2.69E-11	23.89120186	RANGRF
26625	2.404212737	1.158954544	20.15609967	1.23E-14	3.37E-11	23.61359518	DPY19L1
31581	5.03050961	1.553794175	19.92737999	1.52E-14	3.77E-11	23.40911848	MGC50722
10710	2.590334495	1.139928576	19.85155933	1.64E-14	3.77E-11	23.34077271	TRIM13
5425	2.38806965	1.181053927	19.83413775	1.67E-14	3.77E-11	23.3250288	EIF4E
33801	3.46214806	2.429379359	19.78486106	1.75E-14	3.77E-11	23.28041643	GPR135
41243	3.786315046	2.112484012	19.61748411	2.05E-14	4.21E-11	23.12798372	TUBA8
18134	4.57954436	1.959516865	19.4975588	2.30E-14	4.50E-11	23.01790393	FLJ40176
12335	2.666825718	-0.00370251	19.28849123	2.82E-14	5.26E-11	22.82425585	SERPINB5
15694	6.207091719	-0.317949484	19.24329013	2.94E-14	5.26E-11	22.782094	HEMGN
32717	2.102216259	-0.130506273	19.09514521	3.40E-14	5.82E-11	22.64316795	LOC203510
24027	3.982399969	2.05448984	19.00341328	3.72E-14	5.88E-11	22.55656971	LOC255411
32826	1.85642791	0.306054742	18.89286065	4.15E-14	6.14E-11	22.45161429	C6orf182
28002	4.06858827	2.013659072	18.87679718	4.22E-14	6.14E-11	22.43631014	GPR18
19645	2.403062242	0.920769285	18.80702047	4.52E-14	6.14E-11	22.36967197	PAFAH1B1
16168	2.389116417	0.800653866	18.7987327	4.56E-14	6.14E-11	22.36173968	RPP38
38512	3.815448736	2.766231044	18.7827256	4.64E-14	6.14E-11	22.3464087	TSSK6
38549	3.399458536	1.303402047	18.70398484	5.01E-14	6.44E-11	22.27079326	DHX57
4415	3.611757829	0.906875224	18.60854584	5.52E-14	6.87E-11	22.17869279	ARL4A
5749	2.444379103	1.120219791	18.49754319	6.17E-14	7.46E-11	22.07094836	FRMPD2
9554	4.059037087	3.956382775	18.46347871	6.39E-14	7.50E-11	22.03774812	C6orf225
4888	2.565382315	1.798892269	18.35027465	7.17E-14	8.08E-11	21.92695515	RSPH3
8549	2.711445862	1.244128698	18.33179751	7.31E-14	8.08E-11	21.90880395	MGC12966
25792	4.080462496	1.187664434	18.30088148	7.54E-14	8.08E-11	21.87839068	ASAP2
16710	3.040357735	-0.062455611	18.28426263	7.67E-14	8.08E-11	21.86201999	DEF6
13377	3.207397771	1.978618175	18.24929751	7.95E-14	8.17E-11	21.82752643	C20orf141
31864	2.948119953	1.881396216	18.0185449	1.01E-13	9.72E-11	21.59815331	FUZ
18810	3.141241817	1.793423623	18.00999481	1.02E-13	9.72E-11	21.58959607	FAM92A1
33895	2.235428622	0.609857461	17.95622424	1.08E-13	1.00E-10	21.53568422	GEMIN4
7063	2.229345954	0.438167492	17.90762975	1.13E-13	1.03E-10	21.48681873	PSMA6
31525	2.60119816	2.317951191	17.831159	1.23E-13	1.06E-10	21.40964452	ZMYND15
1209	3.357821044	1.538790169	17.81750878	1.24E-13	1.06E-10	21.39583295	GPX4
24844	4.004739803	1.536630588	17.7559896	1.33E-13	1.11E-10	21.33345155	MGC13057
31601	3.621713362	1.586218226	17.73837557	1.35E-13	1.11E-10	21.31554983	MCART3P
29733	4.47195487	0.570386199	17.64841744	1.48E-13	1.17E-10	21.22383759	BTBD16
17463	4.108892798	2.081410201	17.62188737	1.53E-13	1.18E-10	21.1966989	GOT1L1
29993	4.585197758	1.650241477	17.4876351	1.76E-13	1.34E-10	21.05872425	CLPB
43735	3.168275366	2.288363512	17.44648951	1.84E-13	1.37E-10	21.01622176	C11orf71
38308	2.897205926	2.5361762	17.43297589	1.87E-13	1.37E-10	21.00224024	PAOX
23985	2.989051277	1.198724684	17.36462499	2.01E-13	1.43E-10	20.93135369	FAM104A
32821	3.565639664	-0.045561503	17.34268462	2.05E-13	1.43E-10	20.90853935	XKR3
36525	2.440748139	-1.031847011	17.33383062	2.07E-13	1.43E-10	20.89932437	C21orf129
37790	2.253120944	1.230047383	17.33067871	2.08E-13	1.43E-10	20.8960428	IPO5
16647	3.579541945	1.990214481	17.29517958	2.16E-13	1.43E-10	20.85904159	HIP1
13968	3.028911695	1.689962345	17.29501213	2.16E-13	1.43E-10	20.85886686	FAM104A
20828	3.57947109	2.245023616	17.27930444	2.20E-13	1.43E-10	20.84246982	H2AFJ
38399	2.571874756	2.444676885	17.21579311	2.35E-13	1.50E-10	20.77601714	EPB41L3
27391	2.568457793	0.774595179	17.20593461	2.38E-13	1.50E-10	20.76567986	CHDH
29459	2.490445076	1.581181497	17.19672253	2.40E-13	1.50E-10	20.75601498	ZDHHC20
31571	3.547864068	1.642354936	17.17337117	2.46E-13	1.50E-10	20.73149242	ODF3L1
36559	3.564856117	1.528802655	17.1661549	2.48E-13	1.50E-10	20.72390741	PTP4A1
20741	2.646455797	0.141615369	17.15496205	2.51E-13	1.50E-10	20.71213625	MRPS15
38601	2.204857653	0.482868891	17.08671946	2.71E-13	1.59E-10	20.64019984	PSMA6
32727	2.487926025	1.135389466	17.07493461	2.74E-13	1.59E-10	20.62774782	WDR32
32289	2.457551107	1.537865894	17.04083034	2.85E-13	1.61E-10	20.59166402	ZDHHC20
35136	2.559408503	1.079825716	17.03490997	2.86E-13	1.61E-10	20.58539262	RANGRF
16607	4.100919912	2.749181222	16.89939282	3.32E-13	1.82E-10	20.441239	RNF38
44659	2.399323431	1.4051751	16.83652209	3.56E-13	1.90E-10	20.37396781	VPRBP
31241	3.781300446	1.400767383	16.82568779	3.60E-13	1.90E-10	20.36234984	LACE1
25010	2.325636878	0.685778127	16.82326004	3.61E-13	1.90E-10	20.35974545	COIL
33822	4.052320048	2.168964988	16.78803174	3.75E-13	1.95E-10	20.32191182	CEP170
30240	3.89655594	2.288355133	16.7495306	3.92E-13	2.01E-10	20.28047258	C17orf74
11931	2.744675604	0.406787022	16.71938041	4.05E-13	2.05E-10	20.24795522	SERPINB4
44295	5.828902793	1.168255266	16.69061319	4.18E-13	2.08E-10	20.21687492	LOC158830
437	1.571838772	-0.091112254	16.685417	4.20E-13	2.08E-10	20.21125524	C17orf95
19742	3.011458972	0.777703691	16.63201556	4.46E-13	2.18E-10	20.15340047	XRCC6BP1
14313	4.066487625	2.054314801	16.58328135	4.71E-13	2.28E-10	20.10044089	C16orf78
19104	4.406781646	2.206201988	16.55823184	4.84E-13	2.31E-10	20.07315941	TP53TG5
30358	6.595153606	3.487079017	16.49855102	5.18E-13	2.45E-10	20.00799575	CEP170
10567	1.977457292	-0.018216176	16.48009665	5.29E-13	2.47E-10	19.98779875	FAM29A
13468	2.089182828	0.732017839	16.43827283	5.54E-13	2.56E-10	19.94194267	C14orf153
23355	2.246767862	0.623800657	16.38155795	5.90E-13	2.70E-10	19.87957547	TSPAN1
42137	2.150295556	0.659573115	16.35422037	6.09E-13	2.75E-10	19.84943727	RDBP
16549	3.832593604	0.80020731	16.33209376	6.24E-13	2.79E-10	19.82500751	ARL4A
26306	5.405928035	2.98806408	16.31818928	6.34E-13	2.80E-10	19.80963903	TNP2
6300	1.806551932	1.02909336	16.26801152	6.71E-13	2.93E-10	19.75407077	USPL1
23853	3.217466955	1.287209225	16.25542722	6.81E-13	2.95E-10	19.74010814	C8ORFK29
7505	3.64394703	1.662891011	16.23724746	6.95E-13	2.98E-10	19.71991843	DDX20
19855	2.614787709	1.286592576	16.22722968	7.03E-13	2.98E-10	19.70878361	C21orf54
39323	3.375989536	1.629239566	16.21645821	7.12E-13	2.98E-10	19.69680352	RABIF
40262	1.023928784	0.625486809	16.19984947	7.25E-13	3.00E-10	19.67831588	CRBN
3004	1.717469658	1.44339975	16.18205232	7.40E-13	3.00E-10	19.65848474	TRAPPC5
3078	3.716755102	2.258672879	16.17566387	7.46E-13	3.00E-10	19.65136096	C3orf22
28684	3.072877804	1.541207276	16.1756517	7.46E-13	3.00E-10	19.65134739	LOXHD1
36472	3.814512693	1.320669838	16.15467975	7.64E-13	3.02E-10	19.62794209	ATP6V1E2
41123	4.260060098	2.400100206	16.1546359	7.64E-13	3.02E-10	19.62789312	FSCN3
35932	3.385217421	2.202480344	16.13140839	7.84E-13	3.07E-10	19.60193574	IRGC
20920	2.673096579	1.633390904	16.05463625	8.56E-13	3.29E-10	19.51587992	MFF
38278	2.619621854	0.782062709	16.02936644	8.81E-13	3.35E-10	19.48746642	MEA1
34108	3.48770251	2.056680835	15.98835942	9.24E-13	3.48E-10	19.44126481	FEM1B
33981	3.282688094	2.562354731	15.957565	9.57E-13	3.54E-10	19.40649355	SPATA18
27070	3.136497586	2.857045215	15.94769724	9.68E-13	3.55E-10	19.39533762	RFPL3S
15788	2.171944678	0.320085278	15.93278428	9.85E-13	3.58E-10	19.37846513	THUMPD3
34685	4.138619765	2.228669814	15.90953816	1.01E-12	3.65E-10	19.35213387	FAM71B
40504	3.933279896	-0.35064147	15.86978782	1.06E-12	3.78E-10	19.30702129	KLB
20442	4.264905892	2.283891742	15.84622062	1.09E-12	3.86E-10	19.28022311	OTUB2
20689	1.447588531	1.090234829	15.79773613	1.15E-12	4.03E-10	19.2249698	DYRK4
31580	2.610300111	1.625144981	15.77539859	1.18E-12	4.07E-10	19.19945848	PIAS2
35000	2.908567387	1.207904425	15.76783034	1.19E-12	4.07E-10	19.19080698	WDR53
15925	2.379067152	1.011581275	15.76419522	1.20E-12	4.07E-10	19.18665013	ATP5S
21896	3.384426177	1.918975156	15.75625367	1.21E-12	4.07E-10	19.17756555	LOC284861
22983	3.570355722	1.345047534	15.73591578	1.24E-12	4.13E-10	19.15428023	UBR7
32205	2.129951918	-0.104070322	15.7148567	1.27E-12	4.20E-10	19.13013854	YBX1
24347	2.180518129	1.548701778	15.708159	1.28E-12	4.20E-10	19.12245388	CDC14C
18586	5.01313268	2.695292687	15.69602552	1.30E-12	4.23E-10	19.10852438	LOC100169752
38295	3.104272259	1.904172124	15.67667841	1.33E-12	4.29E-10	19.08629198	DCUN1D1
23690	1.604691546	1.295146473	15.59666651	1.46E-12	4.64E-10	18.99406587	TRAPPC5
29108	3.259186043	1.860905306	15.55349946	1.53E-12	4.84E-10	18.94411989	ZNF323
33406	2.689967619	1.228226122	15.51460695	1.60E-12	5.03E-10	18.89900554	AMZ2
43344	3.034619597	2.090215503	15.50450077	1.62E-12	5.05E-10	18.88726485	IFT57
25133	5.042759271	2.835722187	15.4832249	1.67E-12	5.14E-10	18.86252394	BANF2
23868	3.222032754	1.636039907	15.47459795	1.68E-12	5.16E-10	18.85248271	ADIG
11104	2.037645064	1.64090956	15.45113102	1.73E-12	5.19E-10	18.82514148	CCDC91
18812	4.077311811	0.665326631	15.4376004	1.76E-12	5.19E-10	18.80935895	GLT1D1
32596	2.297232398	1.016377417	15.43390907	1.77E-12	5.19E-10	18.80505096	USP25
27580	3.343858324	2.376303793	15.43211385	1.77E-12	5.19E-10	18.80295548	C1orf158
36116	5.212404544	3.021899404	15.40356938	1.83E-12	5.33E-10	18.76960549	TSSK1B
44176	1.985259329	-0.702880256	15.39686467	1.84E-12	5.34E-10	18.76176346	TFAP2B
26960	1.826649683	0.687387711	15.38829976	1.86E-12	5.35E-10	18.75174094	KLHDC3
29597	3.524133933	0.636085815	15.35817267	1.93E-12	5.51E-10	18.71644429	C14orf143
43910	2.626363787	1.556010651	15.33504731	1.99E-12	5.60E-10	18.68930594	GPR135
32045	2.672005062	1.310911496	15.33333745	1.99E-12	5.60E-10	18.68729782	LOC415056
42380	1.952799845	0.718313879	15.32411691	2.01E-12	5.62E-10	18.67646519	KLHDC3
9274	1.826447465	0.37616079	15.30651816	2.05E-12	5.70E-10	18.65577225	MTX1
13118	2.509323026	-1.191098829	15.28775141	2.10E-12	5.75E-10	18.63368097	RNF175
24342	3.225980994	1.868309302	15.28386702	2.11E-12	5.75E-10	18.62910524	USP2
31326	3.735966341	-0.204727189	15.28278932	2.11E-12	5.75E-10	18.62783554	BRIP1
16232	2.147938457	0.712196778	15.23075032	2.25E-12	6.05E-10	18.56642354	C9orf119
35785	1.823311956	0.407079035	15.16911267	2.42E-12	6.45E-10	18.49342555	FAM173A
3000	2.183234712	1.284672322	15.16500309	2.43E-12	6.45E-10	18.48854854	KLHDC10
44936	2.394337372	1.126953047	15.13838449	2.51E-12	6.58E-10	18.45692872	DOM3Z
29234	3.159344675	1.154135741	15.13821617	2.51E-12	6.58E-10	18.45672861	FAM183A
37845	3.532666645	0.476459233	15.10484382	2.62E-12	6.76E-10	18.41701122	LIN7A
35250	2.722668514	2.267270554	15.09780126	2.64E-12	6.78E-10	18.40861905	C20orf144
19304	2.637495648	1.313044469	15.06609836	2.74E-12	7.00E-10	18.37079484	C21orf57
37381	2.144979093	0.486503563	15.05691363	2.77E-12	7.03E-10	18.35982262	TAF9
26775	2.823118911	1.950272498	15.03509675	2.85E-12	7.18E-10	18.3337345	ZFAND3
13668	3.620931303	2.77161258	15.02368302	2.89E-12	7.23E-10	18.32007198	MEX3C
20416	3.429809137	1.299904216	15.01683721	2.91E-12	7.25E-10	18.31187268	OPLAH
3688	2.800120045	0.974399379	14.99275158	3.00E-12	7.42E-10	18.282997	PHKG2
24675	1.731468991	0.734001268	14.97993416	3.04E-12	7.49E-10	18.26761266	SYNJ2BP
29881	2.353450248	0.593836297	14.97075916	3.08E-12	7.53E-10	18.2565926	ZNF689
21369	3.482256292	1.796874724	14.9555437	3.14E-12	7.63E-10	18.2383033	H2AFJ
13435	3.784324009	1.801540537	14.94394006	3.18E-12	7.69E-10	18.22434372	PCP2
17567	1.479174629	0.939624518	14.93241476	3.23E-12	7.75E-10	18.21046829	GIT1
17028	1.510363499	1.339437889	14.92436973	3.26E-12	7.78E-10	18.20077681	ZFP91
21013	2.929402518	1.244377115	14.91507063	3.30E-12	7.81E-10	18.1895685	RABL5
25540	4.310559839	2.385755132	14.91188818	3.31E-12	7.81E-10	18.18573114	LOC151300
5164	3.082278094	1.821565123	14.89869809	3.36E-12	7.88E-10	18.16981851	RNF141
29859	3.541288326	2.812523477	14.89595974	3.37E-12	7.88E-10	18.16651328	C9orf9
12133	3.980026664	2.575101905	14.87336901	3.47E-12	8.00E-10	18.13922415	RNASE11
1141	3.778880067	1.511771638	14.86003285	3.52E-12	8.06E-10	18.12309607	MCART1
10261	3.053250588	2.051648368	14.85858138	3.53E-12	8.06E-10	18.12133992	FAM44C
29284	2.500626263	1.445497859	14.82499676	3.68E-12	8.35E-10	18.08066043	CDRT4
13042	3.751454017	1.485724863	14.78580708	3.86E-12	8.67E-10	18.03308247	KLK5
13357	2.910183729	1.695444835	14.76898798	3.94E-12	8.80E-10	18.01262716	UBE2NL
29446	2.350900483	0.536224592	14.74953273	4.04E-12	8.89E-10	17.98893858	ZFP64
12616	1.749990248	1.09827465	14.7477398	4.05E-12	8.89E-10	17.98675404	BAG1
40288	1.746445046	0.714156683	14.71548402	4.21E-12	9.15E-10	17.94741075	ATP5S
41712	2.038871999	1.283014077	14.68811569	4.35E-12	9.42E-10	17.91396563	FUZ
28101	2.872024502	1.479426084	14.67163627	4.44E-12	9.56E-10	17.89379914	C9orf117
31062	2.038886829	0.892876153	14.65721062	4.52E-12	9.68E-10	17.87612857	ERLIN1
30899	3.796860847	2.582868992	14.63155577	4.67E-12	9.94E-10	17.84466285	HSPA1L
39716	2.549975773	1.222093873	14.62753071	4.69E-12	9.94E-10	17.83972146	COX7A2
25955	2.122421975	1.508718952	14.61551132	4.76E-12	1.00E-09	17.82495821	FLJ32065
9458	2.696437937	0.565920323	14.5846713	4.95E-12	1.03E-09	17.78702614	SOX5
17208	1.952960702	0.93316601	14.584468	4.95E-12	1.03E-09	17.78677584	hCG_2019139
28883	2.839181074	1.840563666	14.57500259	5.01E-12	1.03E-09	17.77511863	DYNLL2
1229	6.157203988	3.375468554	14.54662485	5.19E-12	1.05E-09	17.74012765	C9orf24
10402	1.952042405	0.807379777	14.54122611	5.23E-12	1.05E-09	17.73346359	KIAA1919
23261	3.760240984	1.973816025	14.53999156	5.23E-12	1.05E-09	17.73193938	C12orf42
16351	2.090945559	1.290676891	14.5350907	5.27E-12	1.06E-09	17.72588743	PACRGL
5901	4.715431422	2.793041135	14.53089625	5.29E-12	1.06E-09	17.7207063	MFAP3L
321	2.140620163	1.124338902	14.51306303	5.41E-12	1.07E-09	17.69866264	ZNHIT2
25240	3.027244167	0.418962411	14.50829426	5.45E-12	1.08E-09	17.6927637	HIST1H2AG
6096	2.518336004	1.091289719	14.49862838	5.51E-12	1.08E-09	17.68080156	DNAJC4
33942	5.027678525	3.037739381	14.49707783	5.52E-12	1.08E-09	17.67888196	TSPAN16
15426	2.721489324	1.187446946	14.4677349	5.73E-12	1.11E-09	17.64251935	OXR1
36721	2.232576326	1.590355552	14.4342626	5.97E-12	1.15E-09	17.60095611	FBXW5
44920	2.095126284	0.082779178	14.42358445	6.05E-12	1.15E-09	17.5876781	GTPBP10
26543	2.383755029	1.865701902	14.4208807	6.08E-12	1.15E-09	17.58431462	C17orf80
19090	2.208572549	0.503695987	14.41430288	6.13E-12	1.15E-09	17.57612933	TAF9
30813	2.209461624	1.350902241	14.38504757	6.36E-12	1.19E-09	17.53968288	CEP164
14143	2.894451479	0.976556301	14.3838249	6.37E-12	1.19E-09	17.53815818	YOD1
23517	3.754211224	1.914302428	14.38172394	6.38E-12	1.19E-09	17.53553795	VWA3B
17655	1.308492993	0.772981743	14.36636445	6.51E-12	1.20E-09	17.51637154	DIS3
29355	1.915556362	0.387762848	14.36092397	6.55E-12	1.21E-09	17.50957809	METTL6
25312	3.091078951	0.517241908	14.3229735	6.87E-12	1.26E-09	17.46212379	LYPLA1
5641	2.947336651	2.324419604	14.30257728	7.05E-12	1.29E-09	17.43657199	TRIM69
33327	3.18121414	1.288921878	14.29833142	7.09E-12	1.29E-09	17.43124869	KIF9
20973	3.895156198	2.377995596	14.28890556	7.18E-12	1.30E-09	17.4194257	FAM187B
41562	3.759070136	2.260707061	14.28538392	7.21E-12	1.30E-09	17.41500661	ALKBH7
40753	1.769916929	1.342037636	14.27735699	7.28E-12	1.31E-09	17.40493039	FAM44B
18289	1.992247883	0.781459343	14.24092874	7.63E-12	1.36E-09	17.35913646	POLR2I
41416	5.231587545	2.489423302	14.2160204	7.87E-12	1.40E-09	17.32776232	PROCA1
33886	1.784442232	0.657680245	14.19439168	8.09E-12	1.43E-09	17.30047827	PEX13
27678	2.555067156	0.539376554	14.18716556	8.16E-12	1.43E-09	17.29135421	HDAC4
18451	2.082873266	1.566507094	14.12059593	8.89E-12	1.53E-09	17.20709976	PYROXD1
39939	1.602093207	1.065683426	14.11453787	8.96E-12	1.53E-09	17.19941432	UBE2R2
30250	1.878216973	1.40114118	14.09866227	9.14E-12	1.55E-09	17.17925976	DDHD1
29450	6.153309977	3.573755666	14.09729324	9.16E-12	1.55E-09	17.17752076	GALNTL5
39202	3.502426819	0.846956199	14.09463993	9.19E-12	1.55E-09	17.17414999	HOOK1
16479	3.273443054	0.242738878	14.06475839	9.55E-12	1.60E-09	17.13614838	IL20RB
27002	3.950993505	2.220611719	14.03728721	9.89E-12	1.65E-09	17.1011472	EAF1
546	3.550471613	2.607941572	14.03223786	9.95E-12	1.65E-09	17.09470702	TLE4
13137	2.765980911	1.300523241	14.02987865	9.98E-12	1.65E-09	17.09169724	CEP76
6355	2.238743917	1.907131513	14.01612672	1.02E-11	1.67E-09	17.074144	HABP4
13195	2.508680177	1.60008336	14.01082749	1.02E-11	1.67E-09	17.06737577	SLAIN2
6809	2.089029719	1.794781785	14.00921902	1.03E-11	1.67E-09	17.06532096	UBL3
39108	2.214091237	-0.208881019	14.0076968	1.03E-11	1.67E-09	17.06337613	SDCCAG3
33999	2.830439753	1.210493558	14.00204379	1.03E-11	1.67E-09	17.05615202	LOC388242
8241	3.633106338	1.523515639	13.99759387	1.04E-11	1.68E-09	17.0504635	PDE1A
9359	1.762304924	0.058235659	13.97127528	1.08E-11	1.72E-09	17.01678573	MTO1
21890	2.030992878	1.951815401	13.96059756	1.09E-11	1.74E-09	17.00310589	PPP1R2
29062	1.859172503	0.712137407	13.95043952	1.11E-11	1.75E-09	16.99008305	NFYA
26842	4.41765811	1.179600255	13.93429524	1.13E-11	1.78E-09	16.969368	DUSP13
18355	1.719189967	1.688348827	13.92175654	1.15E-11	1.80E-09	16.95326432	LATS2
17979	2.874685042	1.175709845	13.91985155	1.15E-11	1.80E-09	16.95081657	NRG4
26580	4.130079304	0.573097169	13.90789002	1.17E-11	1.81E-09	16.93544002	USP44
11155	4.207110361	1.913929171	13.89620425	1.19E-11	1.83E-09	16.92040638	PRH2
23532	2.822081291	1.6147536	13.8796782	1.21E-11	1.86E-09	16.89912627	CCDC121
13035	4.820591094	1.657849119	13.82889935	1.29E-11	1.96E-09	16.83359623	C1QTNF3
19119	4.824976669	2.557600941	13.82347729	1.30E-11	1.96E-09	16.82658624	TBC1D21
12954	4.378641673	2.312034415	13.80610464	1.33E-11	2.00E-09	16.80410905	FNDC8
22516	3.055604011	1.740742732	13.78181878	1.38E-11	2.05E-09	16.77264459	LOC728537
5670	1.991463165	0.904025618	13.77868784	1.38E-11	2.05E-09	16.76858455	ITCH
22823	4.589869385	1.509359944	13.74707555	1.44E-11	2.12E-09	16.72754481	C17orf39
19926	4.213796308	2.274669463	13.74487021	1.44E-11	2.12E-09	16.72467863	YSK4
17883	2.771707189	-1.206965531	13.74352088	1.45E-11	2.12E-09	16.72292475	KLB
18313	3.471156884	0.563431257	13.72523888	1.48E-11	2.16E-09	16.6991464	KIAA1333
33698	3.195731251	0.673032896	13.71640183	1.50E-11	2.18E-09	16.68764235	MAN1A1
15498	3.409622276	2.128515323	13.70639862	1.52E-11	2.20E-09	16.67461217	HSPB9
13403	2.581037576	1.516133132	13.68592371	1.56E-11	2.25E-09	16.64791491	SFT2D2
13199	5.256216267	2.756720492	13.6822761	1.57E-11	2.25E-09	16.64315502	TNP2
1453	1.673600521	0.426122835	13.67341053	1.59E-11	2.27E-09	16.63158131	ATP6V1F
27131	-1.561221515	0.30807493	-13.67101778	1.59E-11	2.27E-09	16.62845649	FLNB
20520	2.592727676	1.904197618	13.66650662	1.60E-11	2.27E-09	16.62256381	NCRNA00081
23453	3.585961765	2.334844685	13.66187664	1.61E-11	2.27E-09	16.61651412	TEKT5
25051	3.477820903	1.564089123	13.66031753	1.61E-11	2.27E-09	16.61447652	ZSCAN29
26476	3.5466662	3.598928383	13.63692707	1.66E-11	2.33E-09	16.58388246	CCDC126
36547	1.69715457	-0.155444384	13.63015071	1.68E-11	2.34E-09	16.57501041	GEMIN6
15698	1.480720825	0.899285994	13.62810041	1.68E-11	2.34E-09	16.57232523	SHARPIN
24907	2.725940121	0.690668008	13.6203462	1.70E-11	2.34E-09	16.56216671	HIST1H2AK
33662	2.711311341	1.812108003	13.61884515	1.70E-11	2.34E-09	16.56019963	FAM92A1
10332	2.734000376	2.061278911	13.60705023	1.73E-11	2.37E-09	16.54473604	PDXK
7928	4.745179923	2.000160299	13.59251657	1.76E-11	2.41E-09	16.52566539	CCDC83
37896	3.627550217	1.879568273	13.58308492	1.79E-11	2.43E-09	16.51327969	PIK3R3
23190	3.175612186	2.243825219	13.56782517	1.82E-11	2.46E-09	16.49322424	FBXL13
18711	1.675326764	0.508427248	13.54970358	1.87E-11	2.51E-09	16.46938137	ADRBK2
18132	2.632197818	2.324035891	13.54594006	1.88E-11	2.52E-09	16.46442609	KIAA1683
37085	3.237214986	1.172230596	13.53712429	1.90E-11	2.53E-09	16.45281388	C5orf35
18480	1.590714749	0.025760853	13.5369678	1.90E-11	2.53E-09	16.45260769	WDR68
7757	3.427996058	1.27033863	13.52730213	1.92E-11	2.55E-09	16.43986811	TSGA14
7187	4.834060026	2.425591309	13.5188586	1.94E-11	2.57E-09	16.4287327	EIF5A2
20712	2.70232098	0.901431455	13.51543918	1.95E-11	2.57E-09	16.42422139	TPP2
26153	1.655227032	1.630253976	13.46380121	2.09E-11	2.70E-09	16.35597038	LOC157740
96	3.185102028	0.928752351	13.45999329	2.10E-11	2.71E-09	16.35092816	ICA1
13338	1.872207563	1.262351096	13.43471851	2.17E-11	2.79E-09	16.31742868	ZDHHC3
13251	4.116891047	3.273144287	13.42663789	2.20E-11	2.81E-09	16.30670673	FBXO24
18931	5.787149065	2.766324842	13.42076189	2.21E-11	2.83E-09	16.29890644	BCL2L14
18376	3.13309381	0.992103344	13.41252835	2.24E-11	2.85E-09	16.28797146	PAFAH1B1
20263	4.082205759	2.273983102	13.40840969	2.25E-11	2.86E-09	16.28249922	ABRA
14582	4.5635836	2.470783202	13.39979001	2.28E-11	2.87E-09	16.27104191	CCT8L2
15923	-1.228662473	-0.046769073	-13.399697	2.28E-11	2.87E-09	16.27091824	KDELR1
25795	3.032900382	2.381429093	13.38920957	2.31E-11	2.90E-09	16.25696942	FAM92A3
27797	1.915964237	2.022725438	13.38754911	2.32E-11	2.90E-09	16.25476004	CCDC91
26753	2.773039925	1.424425479	13.38379315	2.33E-11	2.90E-09	16.24976152	CDK5R1
27329	1.981626206	1.131541793	13.38372999	2.33E-11	2.90E-09	16.24967745	C1orf125
44426	2.217175549	1.39264123	13.37566675	2.35E-11	2.92E-09	16.23894244	C20orf141
9270	2.026552432	0.212688827	13.36926684	2.37E-11	2.92E-09	16.23041785	LYL1
27479	1.657185903	1.242167899	13.36865031	2.37E-11	2.92E-09	16.22959645	ZNF507
28194	2.379775511	0.276082053	13.35173589	2.43E-11	2.98E-09	16.20704834	YBX1
2926	2.147034968	0.72451616	13.348334	2.44E-11	2.98E-09	16.20251033	DR1
31516	1.980341243	0.713041007	13.34443801	2.45E-11	2.98E-09	16.19731194	SLC36A3
28763	3.249612669	2.400599982	13.341533	2.46E-11	2.98E-09	16.19343496	C9orf9
18915	2.661592012	1.028943053	13.33229876	2.49E-11	3.01E-09	16.18110607	SENP2
29705	5.764946866	3.229447565	13.32909937	2.50E-11	3.01E-09	16.17683272	FAM71F1
3932	4.891809036	2.51244011	13.30820497	2.57E-11	3.08E-09	16.14890227	RNF138
27140	1.944801857	0.913759372	13.30408293	2.59E-11	3.08E-09	16.14338759	FLJ44087
10029	3.699568101	0.496774542	13.29465391	2.62E-11	3.11E-09	16.13076729	ST6GALNAC2
27061	5.592318932	3.214730375	13.29373473	2.63E-11	3.11E-09	16.12953659	LOC728460
26922	2.070217451	1.134944678	13.29071546	2.64E-11	3.11E-09	16.12549352	ATXN7L1
39130	3.684351301	0.53741198	13.28879351	2.64E-11	3.11E-09	16.12291944	ITPRIPL1
27260	3.262784846	1.301634932	13.28682653	2.65E-11	3.11E-09	16.12028471	DBF4
18166	1.861483146	1.896783116	13.28605709	2.65E-11	3.11E-09	16.11925396	IQWD1
38584	1.966303681	0.597246326	13.27966411	2.68E-11	3.12E-09	16.11068789	MTERFD2
16036	1.574309394	0.314683481	13.27300278	2.70E-11	3.14E-09	16.10175837	RAB11A
27214	4.282392477	2.895724134	13.26871681	2.71E-11	3.15E-09	16.09601093	TTC23L
45085	1.733179804	-0.224118709	13.2432015	2.81E-11	3.24E-09	16.06176136	SHOX2
30031	1.948050084	0.390028248	13.23345976	2.85E-11	3.28E-09	16.04866955	POLR2D
30413	2.922534763	1.7211459	13.22327627	2.89E-11	3.31E-09	16.03497502	TCTE3
26887	3.578259745	1.719878439	13.21254616	2.93E-11	3.35E-09	16.02053537	FAM71B
5508	3.79650567	2.152038239	13.20883616	2.94E-11	3.35E-09	16.01554038	TMEM89
4128	2.04379241	1.856873794	13.2078786	2.95E-11	3.35E-09	16.01425097	EIF4G3
38339	3.255480331	2.013492767	13.20512976	2.96E-11	3.36E-09	16.010549	FAM8A1
45200	2.669238067	2.980195826	13.20194356	2.97E-11	3.36E-09	16.00625719	FAM71E1
6855	2.101453052	-0.189057392	13.17530189	3.08E-11	3.47E-09	15.97033524	THEM2
26908	1.900356785	0.846106704	13.16379458	3.13E-11	3.51E-09	15.95479979	GDPD1
34420	3.34750075	1.336365078	13.15042155	3.18E-11	3.57E-09	15.93673057	C2CD3
23496	1.867103978	1.328612101	13.14188394	3.22E-11	3.60E-09	15.9251864	C10orf27
2345	3.056277132	-0.691530471	13.13696245	3.24E-11	3.61E-09	15.91852879	DIAPH3
14017	3.179288113	2.188152241	13.12251694	3.31E-11	3.67E-09	15.89897484	UBQLNL
37592	2.482968874	1.09186142	13.11701718	3.33E-11	3.68E-09	15.89152521	MALL
38768	1.542867101	0.005890944	13.11532542	3.34E-11	3.68E-09	15.88923312	WDR68
22086	3.573182006	1.49540927	13.11060993	3.36E-11	3.68E-09	15.88284292	SLC25A33
15504	2.68159145	1.474550642	13.10286773	3.40E-11	3.71E-09	15.87234671	BPI
36093	2.524856306	0.886496941	13.0898518	3.46E-11	3.76E-09	15.85468862	PSMF1
12114	3.367268632	2.454126313	13.08530618	3.48E-11	3.77E-09	15.84851817	EIF4A2
16683	2.111031956	1.118175217	13.06062391	3.60E-11	3.88E-09	15.81498056	KIAA0586
36682	1.337270694	0.924677557	13.04997839	3.65E-11	3.92E-09	15.80049864	SLC5A2
37132	4.511067222	2.442792571	13.04449333	3.68E-11	3.93E-09	15.79303285	FSCB
30638	2.045061294	0.776019962	13.04279113	3.69E-11	3.93E-09	15.79071542	LONRF1
38006	2.514620838	1.282736112	13.03922541	3.70E-11	3.93E-09	15.78586006	HDAC11
21700	2.806899072	1.141701791	13.03285156	3.74E-11	3.96E-09	15.77717804	SMPD2
5063	2.527386586	2.620515622	13.02863552	3.76E-11	3.96E-09	15.77143322	UBTD2
43149	5.270619395	3.129080793	13.02771442	3.76E-11	3.96E-09	15.77017791	LOC642864
18740	2.108135028	1.092898869	13.02312935	3.79E-11	3.98E-09	15.76392801	GRLF1
33100	3.55751476	-0.15089505	13.01493144	3.83E-11	4.01E-09	15.75274868	NUP155
39843	1.643066558	1.093900191	13.00854244	3.86E-11	4.04E-09	15.74403187	SPIN1
36131	3.116267309	1.604702024	12.98946774	3.96E-11	4.14E-09	15.7179852	C21orf121
7054	3.559408443	1.893997064	12.97522509	4.04E-11	4.21E-09	15.69851504	IMP5
24403	1.728598097	0.735707518	12.96949001	4.07E-11	4.23E-09	15.69066976	GLTPD1
21111	2.002107971	1.474475389	12.95055423	4.18E-11	4.32E-09	15.66474519	CALCOCO2
17049	3.310841153	2.760488249	12.94981336	4.19E-11	4.32E-09	15.6637302	HRASLS5
34758	1.148007147	1.285261609	12.9409604	4.24E-11	4.36E-09	15.65159791	CDKL3
24446	1.252678106	0.810972184	12.93241228	4.29E-11	4.39E-09	15.63987654	DCP1B
1523	3.907639858	2.439723317	12.92811784	4.31E-11	4.41E-09	15.63398538	FAM71A
28776	2.513214129	2.618692363	12.92357911	4.34E-11	4.43E-09	15.62775725	PPP1R13B
38665	2.789664602	-0.385641558	12.91918087	4.37E-11	4.43E-09	15.62172009	PPIL5
20673	3.271668729	1.900021981	12.91604451	4.38E-11	4.44E-09	15.61741394	FAM71E2
4003	2.080776618	0.369503309	12.90991904	4.42E-11	4.46E-09	15.6090012	RDBP
38892	2.162412902	1.350953921	12.90806932	4.43E-11	4.47E-09	15.60646011	HARBI1
8962	3.066239541	1.26757923	12.89984347	4.48E-11	4.50E-09	15.59515585	THAP2
40272	1.96964206	1.752854689	12.88845907	4.55E-11	4.56E-09	15.57950069	EPB41L2
42888	1.771180004	0.194313797	12.87827798	4.62E-11	4.61E-09	15.56549011	MOCS3
4371	2.88496058	1.019171013	12.85991838	4.74E-11	4.71E-09	15.54020055	PARD6A
10503	5.302634458	2.841297608	12.84969034	4.80E-11	4.75E-09	15.52609832	C4orf35
12177	2.243251067	0.4607734	12.84043974	4.87E-11	4.80E-09	15.51333542	GEMIN4
4478	3.113584288	0.717152934	12.83283184	4.92E-11	4.83E-09	15.50283297	SYPL1
16815	4.179875408	2.099453183	12.82839222	4.95E-11	4.85E-09	15.49670174	LOC151658
37067	3.958570178	2.451444705	12.8158039	5.03E-11	4.93E-09	15.47930698	CCIN
18728	2.044020503	0.916765431	12.81212885	5.06E-11	4.93E-09	15.47422595	CCDC27
20592	1.921831829	0.86287962	12.81156488	5.06E-11	4.93E-09	15.47344611	TJP3
29448	4.810405316	2.670896405	12.79241292	5.20E-11	5.05E-09	15.44694575	C1orf49
13366	3.149245898	2.08184437	12.78934806	5.22E-11	5.06E-09	15.44270176	EHD1
18452	3.149521822	1.06683787	12.78613338	5.25E-11	5.07E-09	15.43824938	FLJ25694
35191	3.013420458	1.302273372	12.77905645	5.30E-11	5.11E-09	15.42844431	CSNK1G1
38303	1.924962264	0.60375935	12.76249911	5.42E-11	5.22E-09	15.40548588	ELOF1
41778	3.880650111	4.177402743	12.7441656	5.56E-11	5.34E-09	15.3800347	MLF1
36975	3.706502626	1.346730663	12.73969996	5.59E-11	5.36E-09	15.37383057	C20orf201
15956	3.314856186	2.257917558	12.72423744	5.72E-11	5.46E-09	15.35233405	C7orf34
27381	2.715478821	1.260289283	12.71858802	5.76E-11	5.49E-09	15.34447444	C2orf56
21305	2.981350387	1.733111502	12.70631226	5.86E-11	5.54E-09	15.32738575	C17orf97
34054	2.830838792	2.120447029	12.70493307	5.87E-11	5.54E-09	15.32546493	MAPRE3
31103	3.32520608	1.026861797	12.70409881	5.88E-11	5.54E-09	15.32430297	UBE2J1
26463	2.52573315	0.518935365	12.70386794	5.88E-11	5.54E-09	15.3239814	PMS1
23790	2.428457961	1.353176845	12.69969724	5.91E-11	5.56E-09	15.31817132	TRIM17
39730	1.411095162	-0.196146973	12.68847501	6.01E-11	5.63E-09	15.30252983	TIMM50
15250	4.795376347	2.681226384	12.66841368	6.18E-11	5.76E-09	15.27453889	LOC644489
24142	4.863703034	2.942248796	12.66113203	6.24E-11	5.80E-09	15.26436964	OAZ3
34483	1.846016727	0.640997097	12.6557014	6.29E-11	5.83E-09	15.2567822	CAPZA1
8615	3.058934676	1.739139555	12.65387895	6.31E-11	5.84E-09	15.25423532	C9orf50
44161	1.619255707	1.30723418	12.64719621	6.36E-11	5.88E-09	15.24489349	KATNA1
28854	2.016534298	0.587706766	12.6442516	6.39E-11	5.88E-09	15.24077587	MED23
2704	1.930599195	-1.98088333	12.64270187	6.40E-11	5.88E-09	15.23860846	PLK1
43646	4.573538849	2.667730104	12.64189795	6.41E-11	5.88E-09	15.23748403	SPATA18
42283	3.588620861	0.449705041	12.63786355	6.45E-11	5.89E-09	15.23184027	LOC100133121
7073	3.992812513	0.857528723	12.63509014	6.47E-11	5.89E-09	15.22795961	CHKA
12087	-1.481809695	0.507252466	-12.63462686	6.48E-11	5.89E-09	15.2273113	ATP2B4
25894	2.690046552	1.829938642	12.63386813	6.48E-11	5.89E-09	15.22624951	C2orf42
1962	2.067581265	0.941775434	12.62937315	6.52E-11	5.91E-09	15.21995791	CTAGE6
19738	3.337348029	1.890993075	12.62869155	6.53E-11	5.91E-09	15.21900372	C7orf31
20176	3.440251345	1.784740826	12.62149886	6.60E-11	5.96E-09	15.20893171	C2orf61
22838	4.118946256	2.990204795	12.61812737	6.63E-11	5.97E-09	15.20420888	ARHGAP28
32622	2.027058939	1.448093639	12.59692532	6.83E-11	6.14E-09	15.17448406	SPATA20
26274	1.497476168	-1.055031971	12.59437086	6.85E-11	6.15E-09	15.17089988	EEF1E1
44257	1.92377371	1.0418967	12.59147303	6.88E-11	6.16E-09	15.16683316	LOC401022
17442	1.399270721	1.024342418	12.58917706	6.90E-11	6.17E-09	15.16361051	ZNF451
11598	4.563174852	3.514157039	12.58613317	6.93E-11	6.18E-09	15.15933729	SPATA6
23598	4.630433477	2.589007079	12.58495191	6.94E-11	6.18E-09	15.15767872	WBSCR28
20386	1.887535178	0.990657043	12.58220178	6.97E-11	6.18E-09	15.15381683	BCL2L14
43355	3.322340372	0.546642378	12.58190061	6.97E-11	6.18E-09	15.15339388	FAM27A
19330	1.938297025	1.100567937	12.57827275	7.01E-11	6.19E-09	15.14829823	DDX3X
8703	3.991562959	2.527516462	12.55211271	7.27E-11	6.40E-09	15.11151704	ANKRD5
36602	1.721601864	1.023160364	12.54934868	7.30E-11	6.41E-09	15.10762699	RANBP9
18193	5.738196401	3.177307923	12.54505574	7.34E-11	6.43E-09	15.10158373	PLCZ1
26371	2.297167872	0.681333515	12.54378186	7.36E-11	6.43E-09	15.09979011	NAT6
29101	1.697239143	0.898650173	12.54151711	7.38E-11	6.44E-09	15.09660099	USPL1
31871	2.762859172	-0.331614282	12.53661001	7.43E-11	6.47E-09	15.08968934	GLRX2
33052	2.620848915	1.201537214	12.53412704	7.46E-11	6.47E-09	15.08619121	DRG1
29141	1.721416206	0.239581086	12.53308726	7.47E-11	6.47E-09	15.08472613	SF3A1
36350	4.37721915	2.336024536	12.53198498	7.48E-11	6.47E-09	15.08317288	FBXO39
11985	1.698517604	0.843118831	12.52560832	7.55E-11	6.51E-09	15.07418509	TEX2
18640	1.503144842	1.384929284	12.52496415	7.55E-11	6.51E-09	15.07327693	TCTE3
15295	4.941405306	2.660171838	12.52022537	7.61E-11	6.54E-09	15.06659489	C13orf26
42130	2.239337106	1.583702302	12.51822104	7.63E-11	6.54E-09	15.06376798	ROCK1
6274	3.346123072	-0.969383401	12.51131436	7.70E-11	6.59E-09	15.05402387	ZP1
14549	4.11944924	2.37507344	12.50852162	7.73E-11	6.61E-09	15.05008251	GTSF1L
16359	4.342875208	0.511761434	12.49350817	7.90E-11	6.72E-09	15.02888136	HILS1
19199	2.125562648	1.327557327	12.48399311	8.00E-11	6.78E-09	15.01543353	LAMP1
24352	2.983613216	1.759191168	12.46605391	8.21E-11	6.94E-09	14.99005602	tcag7.1017
25048	3.793716232	1.898457738	12.4497905	8.40E-11	7.09E-09	14.96702237	C10orf122
8705	1.880471655	0.665717963	12.44741525	8.43E-11	7.10E-09	14.96365621	C12orf10
24354	3.78215205	2.134513471	12.44374142	8.47E-11	7.11E-09	14.95844865	MNS1
6715	2.237563761	1.020887616	12.43775589	8.54E-11	7.15E-09	14.9499615	TYSND1
30669	4.750089014	2.804847643	12.42833387	8.66E-11	7.21E-09	14.93659463	LELP1
36777	1.44226413	1.263655204	12.42781499	8.67E-11	7.21E-09	14.93585825	ISCA1
26259	5.34482072	4.527352591	12.42732792	8.67E-11	7.21E-09	14.935167	FAM81B
14136	2.594995171	1.064094159	12.41383419	8.84E-11	7.34E-09	14.91600739	AGPAT5
9015	3.756176746	0.644632461	12.40731366	8.92E-11	7.39E-09	14.90674263	LOC100132357
24116	3.59559729	2.855191346	12.3957875	9.07E-11	7.50E-09	14.89035554	SLC25A2
44662	1.467915824	-0.099107218	12.39251616	9.11E-11	7.52E-09	14.88570222	MRPL36
18350	1.690405312	0.786814932	12.39067011	9.13E-11	7.52E-09	14.88307586	FAR1
5971	2.160464401	0.79432555	12.38237726	9.24E-11	7.60E-09	14.87127357	LRRC37B
5973	3.628379061	1.427467738	12.37645707	9.32E-11	7.64E-09	14.86284394	CATSPER1
7136	2.105037678	-1.211199169	12.37596983	9.33E-11	7.64E-09	14.86215003	PTTG3
43385	2.05125485	-0.461117036	12.34038149	9.81E-11	7.97E-09	14.81140312	PCGF5
41126	1.40526857	0.238736517	12.32707424	1.00E-10	8.07E-09	14.79239608	AASDHPPT
23407	2.413781605	0.10550973	12.32705592	1.00E-10	8.07E-09	14.7923699	FXR1
22690	2.480214109	1.361857548	12.32362814	1.00E-10	8.10E-09	14.78747112	LANCL1
14800	2.687123109	1.826774011	12.31636253	1.02E-10	8.15E-09	14.77708375	UTRN
39372	3.805888613	1.833934053	12.31617473	1.02E-10	8.15E-09	14.7768152	TMEM191A
32527	4.777495815	2.959413556	12.30642609	1.03E-10	8.25E-09	14.76286965	OAZ3
12301	1.869015086	-0.439928253	12.30300938	1.03E-10	8.27E-09	14.75797982	RPUSD3
9484	3.920183868	2.290630135	12.2976857	1.04E-10	8.32E-09	14.75035853	C11orf66
10697	1.85445955	-0.214849511	12.28742123	1.06E-10	8.43E-09	14.73565627	IPO4
27480	3.568159799	1.858033362	12.28595715	1.06E-10	8.43E-09	14.73355836	TRIML1
25326	4.097200213	1.773373811	12.27766536	1.07E-10	8.51E-09	14.72167294	CLMN
21654	1.330100025	0.382930101	12.26388622	1.09E-10	8.67E-09	14.70190705	PURG
10446	2.656477435	1.692846297	12.25818037	1.10E-10	8.71E-09	14.69371668	BRP44
17074	4.917191448	2.638343632	12.25654974	1.11E-10	8.71E-09	14.69137543	ASB17
14426	2.759180773	2.052366909	12.2559051	1.11E-10	8.71E-09	14.69044978	FAM186B
44750	1.658689952	1.071179117	12.24843209	1.12E-10	8.79E-09	14.67971626	HSF1
38302	2.010262143	-1.411203769	12.24319446	1.13E-10	8.84E-09	14.67219014	ADH4
13761	3.002058394	1.955716704	12.23502983	1.14E-10	8.93E-09	14.66045275	SCCPDH
10480	1.279714357	1.026647526	12.23191378	1.15E-10	8.95E-09	14.65597143	ATF7IP
10554	3.982843997	2.210447038	12.22987608	1.15E-10	8.96E-09	14.65304041	MBD3L1
22704	3.851786421	2.054251163	12.22483294	1.16E-10	9.01E-09	14.64578461	CBY3
16576	2.600449006	-0.323760824	12.21690207	1.17E-10	9.09E-09	14.63436901	CCDC138
23136	2.069176053	0.383314243	12.2141673	1.18E-10	9.11E-09	14.63043118	WDR5
27264	3.245214796	1.816037193	12.2105745	1.18E-10	9.14E-09	14.62525675	TMEM190
15088	1.909627127	0.583331872	12.20180334	1.20E-10	9.24E-09	14.61261895	ASXL3
1227	3.958311959	2.142317664	12.20030767	1.20E-10	9.24E-09	14.61046319	TRIM42
36088	3.175507944	1.646759734	12.18668601	1.22E-10	9.37E-09	14.59081956	LRP2BP
28700	3.615146791	2.609152516	12.1793422	1.24E-10	9.46E-09	14.58022153	CCDC70
35763	3.852007427	1.560554341	12.17705184	1.24E-10	9.47E-09	14.57691515	CCDC116
14961	2.84994414	0.735759816	12.16302435	1.27E-10	9.60E-09	14.55665373	ADAT1
21731	2.144266667	0.959618232	12.16184202	1.27E-10	9.60E-09	14.55494507	RORA
36159	1.473201925	0.193369899	12.16183449	1.27E-10	9.60E-09	14.55493419	NDUFS7
19739	1.695069214	1.011752563	12.16130261	1.27E-10	9.60E-09	14.55416549	TTC15
26875	2.3756965	2.94243088	12.15888567	1.27E-10	9.61E-09	14.55067206	C6orf204
3450	1.841931696	0.645374173	12.15194714	1.29E-10	9.66E-09	14.54063992	TSN
2633	2.371991783	1.329704911	12.15193404	1.29E-10	9.66E-09	14.54062098	C9orf116
17669	1.972881118	1.553908328	12.14732745	1.29E-10	9.69E-09	14.53395786	C21orf91
24160	3.412532896	1.976862448	12.14707956	1.29E-10	9.69E-09	14.53359925	TCTE1
26679	2.212100011	1.268951762	12.144569	1.30E-10	9.71E-09	14.52996694	TMF1
39364	-1.730310176	-0.236754896	-12.14251596	1.30E-10	9.72E-09	14.52699612	PGM2
793	2.923584314	1.634144935	12.13541333	1.32E-10	9.80E-09	14.51671512	THAP5
31889	2.541015954	2.02914641	12.12676013	1.33E-10	9.89E-09	14.50418291	AQP5
32213	1.830157777	0.218259287	12.12224676	1.34E-10	9.93E-09	14.49764336	NHP2L1
30801	2.033146831	1.08970955	12.11795666	1.35E-10	9.98E-09	14.49142542	HIST1H3C
22039	1.59773948	0.196998883	12.11166469	1.36E-10	1.01E-08	14.48230274	MRPL51
16161	2.080603065	0.529822164	12.11030615	1.37E-10	1.01E-08	14.48033248	MED21
22533	4.347488181	2.177707783	12.10489412	1.38E-10	1.01E-08	14.47248171	TRYX3
7024	1.963635536	1.357730474	12.09920641	1.39E-10	1.02E-08	14.4642279	ZNF821
21402	4.877770516	3.148522482	12.0773533	1.43E-10	1.04E-08	14.43248541	ACSBG2
18582	2.156085108	1.135265843	12.07305536	1.44E-10	1.05E-08	14.42623686	CHP
43050	3.201541019	0.436737797	12.05655739	1.48E-10	1.07E-08	14.40223419	RAB27B
35558	1.913198145	0.608811493	12.05611426	1.48E-10	1.07E-08	14.40158912	SYNJ1
28661	1.522559389	1.818019316	12.05488597	1.48E-10	1.07E-08	14.39980094	CCDC53
40937	2.321967589	-0.150631336	12.05400606	1.48E-10	1.07E-08	14.39851986	SLC27A5
35934	2.748914037	1.085274983	12.05305445	1.48E-10	1.07E-08	14.39713431	LRRC56
39590	2.856764751	2.184867115	12.05139005	1.49E-10	1.07E-08	14.3947107	RSHL1
2597	5.159175579	-0.201234034	12.04802614	1.49E-10	1.07E-08	14.38981151	CDKN3
20882	2.166808368	0.794962323	12.04170556	1.51E-10	1.08E-08	14.38060315	PROX1
25446	3.759865586	1.954810817	12.03996652	1.51E-10	1.08E-08	14.37806888	LOC339760
16668	2.350166934	-2.336692175	12.03476855	1.52E-10	1.09E-08	14.37049213	FOXM1
32571	2.889837459	1.288767021	12.03474982	1.52E-10	1.09E-08	14.37046483	C3orf60
24646	-0.97325894	-0.855881261	-12.03398677	1.52E-10	1.09E-08	14.36935235	HDAC8
42749	1.97816114	1.105540214	12.03039239	1.53E-10	1.09E-08	14.3641112	AURKAIP1
13007	3.053089703	3.509017429	12.02959869	1.53E-10	1.09E-08	14.36295367	C1orf175
31396	-1.068852605	-0.605490672	-12.0276371	1.54E-10	1.09E-08	14.36009267	LOC401397
21745	2.631312846	1.767231495	12.01695692	1.56E-10	1.10E-08	14.34450871	TTC30A
9660	5.979804876	3.635447529	12.01177341	1.57E-10	1.11E-08	14.33694106	CCDC54
3638	3.82752376	2.880031281	12.00588503	1.59E-10	1.11E-08	14.32834107	TSKS
17191	3.704377463	1.064814397	12.00525317	1.59E-10	1.11E-08	14.32741803	PRPS1L1
43022	3.187387396	2.479707359	12.00329704	1.59E-10	1.11E-08	14.3245602	SLFNL1
16019	1.340970128	0.206116459	11.99913363	1.60E-10	1.12E-08	14.31847635	NDUFV3
16199	2.098270448	1.946442384	11.99764419	1.61E-10	1.12E-08	14.31629945	CAB39L
36448	1.780984502	-0.006685086	11.99425908	1.62E-10	1.12E-08	14.31135109	FAF1
13535	1.671157605	1.23488256	11.9834602	1.64E-10	1.14E-08	14.29555759	RABGAP1L
2561	1.935657539	0.53470972	11.96902673	1.68E-10	1.16E-08	14.27443007	C11orf1
41999	1.762323124	0.971893387	11.9684004	1.68E-10	1.16E-08	14.27351278	ZNF628
19683	2.659529167	0.296977814	11.96211586	1.69E-10	1.17E-08	14.2643066	RUVBL2
38646	3.669294801	1.774929439	11.95666146	1.71E-10	1.17E-08	14.25631324	CATSPER3
3597	2.382313489	0.861377389	11.94845498	1.73E-10	1.18E-08	14.24428107	PPP1R7
25353	2.179012107	0.50165512	11.9444002	1.74E-10	1.19E-08	14.23833353	TAF10
18527	2.288647353	0.284124204	11.94345745	1.74E-10	1.19E-08	14.23695046	WEE1
18004	2.947315053	0.673759305	11.94191267	1.74E-10	1.19E-08	14.23468399	MSMB
33423	3.054733731	0.349899019	11.94166512	1.74E-10	1.19E-08	14.23432077	PSMG1
10024	4.261635689	2.489832998	11.94007901	1.75E-10	1.19E-08	14.23199336	LEMD1
11005	4.553159685	2.620809954	11.93490719	1.76E-10	1.19E-08	14.22440266	RNF148
4388	3.895817987	2.335322963	11.92391278	1.79E-10	1.21E-08	14.20825712	SPATA3
43229	1.805319687	-0.285384812	11.92360607	1.79E-10	1.21E-08	14.20780653	PPIL5
12859	1.992803667	1.316926255	11.92055783	1.80E-10	1.21E-08	14.20332786	STAM2
958	-1.304248151	-1.044116168	-11.91849339	1.80E-10	1.22E-08	14.20029411	YWHAZ
14525	4.333535118	2.461452631	11.91049793	1.83E-10	1.23E-08	14.18854049	CIB4
40641	-1.422383874	-0.023529951	-11.90644649	1.84E-10	1.23E-08	14.18258225	CTBS
12959	4.313866443	2.871466834	11.8987513	1.86E-10	1.24E-08	14.17126074	ABHD1
19820	1.670954413	0.408466504	11.88846392	1.89E-10	1.26E-08	14.15611609	DHRS9
14768	1.335891844	0.244906531	11.88450613	1.90E-10	1.26E-08	14.15028672	NDUFV3
19168	1.595676241	0.776647383	11.88394195	1.90E-10	1.26E-08	14.14945562	FLJ32063
11489	2.735756547	2.329885339	11.87753113	1.92E-10	1.27E-08	14.14000947	C1orf190
37305	2.336436793	2.46395191	11.87629908	1.92E-10	1.27E-08	14.13819361	HCFC2
32022	3.524191532	2.160409636	11.87271463	1.93E-10	1.27E-08	14.13290975	GAPDHS
7357	1.436459651	0.036133482	11.87242273	1.93E-10	1.27E-08	14.1324794	ALK
6465	-1.456170737	0.265176101	-11.87209944	1.93E-10	1.27E-08	14.13200277	WSB2
21577	2.3648886	1.320890201	11.86685999	1.95E-10	1.28E-08	14.12427659	LRRC7
18039	1.139725083	1.092249141	11.86318211	1.96E-10	1.29E-08	14.11885146	CCDC90B
21636	2.204428259	1.078593791	11.85616441	1.98E-10	1.30E-08	14.10849603	LARP2
40844	2.291403885	0.564029207	11.85431737	1.98E-10	1.30E-08	14.10576967	GMCL1
25776	3.117576888	0.749951066	11.84851759	2.00E-10	1.31E-08	14.09720652	C9orf129
18783	4.29002609	2.465125866	11.84813495	2.00E-10	1.31E-08	14.09664144	MAK
11246	1.664795162	1.180560318	11.84486354	2.01E-10	1.31E-08	14.09180971	LPGAT1
39858	3.222398844	1.690017344	11.83976904	2.03E-10	1.31E-08	14.08428313	C20orf165
14536	3.309888443	1.198599217	11.83875042	2.03E-10	1.31E-08	14.08277793	DZIP1
23670	1.546936685	1.012020198	11.83474793	2.04E-10	1.32E-08	14.07686241	NOSIP
31395	2.422575184	0.685706856	11.83171833	2.05E-10	1.32E-08	14.0723837	STARD10
36755	3.226454399	-0.643658361	11.82959427	2.06E-10	1.32E-08	14.06924309	C3orf32
28519	1.826829709	0.247390223	11.82837407	2.06E-10	1.32E-08	14.06743872	IGHMBP2
17773	1.698260806	0.230949729	11.82683021	2.06E-10	1.33E-08	14.06515552	OSBP2
31838	1.384569666	0.153912142	11.82324291	2.08E-10	1.33E-08	14.05984933	COPS5
15110	2.168369988	1.117368337	11.8225073	2.08E-10	1.33E-08	14.05876108	ACTRT1
2742	4.402080637	3.122909021	11.82114523	2.08E-10	1.33E-08	14.05674593	LOC729059
26092	5.700069554	3.475038903	11.81106342	2.11E-10	1.34E-08	14.04182411	TMCO5A
25176	1.825139099	0.387505183	11.81030538	2.11E-10	1.34E-08	14.04070174	AARSD1
33076	2.040719049	0.949282411	11.80678187	2.13E-10	1.35E-08	14.03548396	DNAJC4
39796	1.645685314	0.589845739	11.80192711	2.14E-10	1.36E-08	14.02829271	NRD1
37117	3.95495364	2.152823453	11.79761958	2.15E-10	1.36E-08	14.02191004	LRTOMT
23537	3.253664547	2.015008753	11.78861072	2.18E-10	1.38E-08	14.00855503	C17orf66
40732	3.814798573	2.274370493	11.78391003	2.20E-10	1.38E-08	14.00158327	NT5C1B
43261	3.064676027	0.703193456	11.78287085	2.20E-10	1.38E-08	14.00004171	CARHSP1
27223	3.049588409	1.831786844	11.78126633	2.21E-10	1.38E-08	13.99766129	TBL2
30965	1.354361282	1.364176938	11.77930639	2.21E-10	1.39E-08	13.99475324	IAH1
34776	3.257214578	-0.63617909	11.7774009	2.22E-10	1.39E-08	13.99192558	C15orf23
27297	4.653357267	2.528377941	11.77394285	2.23E-10	1.39E-08	13.98679307	NT5C1B
6617	1.873230121	0.262567882	11.77174005	2.24E-10	1.39E-08	13.98352297	ELMO3
9657	2.047947507	0.649591141	11.76837619	2.25E-10	1.40E-08	13.97852831	MKRN1
1062	1.20045357	0.939034957	11.7681323	2.25E-10	1.40E-08	13.97816613	STX8
6341	3.942475503	2.203491769	11.75614278	2.29E-10	1.42E-08	13.96035429	TMEM31
34050	-1.724903906	-0.727035242	-11.75154818	2.31E-10	1.43E-08	13.95352453	ARMCX2
28124	-2.214437647	-0.936910694	-11.74789346	2.32E-10	1.43E-08	13.94809034	SLC38A2
26233	1.674975167	-0.781810053	11.74323464	2.34E-10	1.44E-08	13.94116115	COX5A
13231	3.453884646	2.496515145	11.7426438	2.34E-10	1.44E-08	13.94028223	CAPSL
35181	3.278972709	1.672981534	11.71692773	2.43E-10	1.49E-08	13.90199213	TSSK4
14786	2.477222082	1.532087573	11.71605891	2.43E-10	1.49E-08	13.9006973	LOC728450
41663	2.356315147	1.289351461	11.71334516	2.44E-10	1.49E-08	13.89665242	RAB11FIP5
10614	1.71033392	0.034422703	11.71291464	2.44E-10	1.49E-08	13.89601065	GSTCD
39589	2.525373735	0.542681382	11.70931285	2.46E-10	1.50E-08	13.89064078	FAM74A3
40308	3.036550978	1.914210228	11.70831634	2.46E-10	1.50E-08	13.88915486	LOC494558
21409	4.125884114	2.407362731	11.70213675	2.48E-10	1.51E-08	13.87993803	KLKBL4
14725	-1.091423063	0.325297138	-11.70002932	2.49E-10	1.51E-08	13.87679389	VEZT
12580	6.55969386	3.935647765	11.69280838	2.52E-10	1.52E-08	13.8660173	CAPZA3
4825	-1.952658313	-0.678415064	-11.69231752	2.52E-10	1.52E-08	13.86528454	AMOTL2
14144	3.278960613	0.823175682	11.68233163	2.56E-10	1.54E-08	13.85037209	C20orf20
18163	1.836958494	1.885779858	11.67435639	2.59E-10	1.56E-08	13.83845481	GFRA2
42285	5.11262125	4.376896819	11.6688291	2.61E-10	1.57E-08	13.83019159	H1FNT
26687	4.496352395	2.709803042	11.66375214	2.63E-10	1.58E-08	13.82259881	LOC284801
24477	1.804008239	1.03307792	11.6563332	2.66E-10	1.59E-08	13.81149869	C10orf137
37513	4.167223994	2.619706517	11.65611062	2.66E-10	1.59E-08	13.81116558	ADAM29
8893	5.773857449	3.560284811	11.64212573	2.71E-10	1.62E-08	13.79022567	LOC645581
21302	1.983447531	1.018356606	11.62729671	2.77E-10	1.65E-08	13.76799956	HMOX2
33892	2.979479035	2.559589257	11.61951748	2.81E-10	1.67E-08	13.75633068	C17orf46
3111	1.052774817	-0.780524172	11.61728613	2.82E-10	1.67E-08	13.75298248	LOC100129566
11685	2.354548206	-0.051183115	11.61491715	2.83E-10	1.67E-08	13.74942719	INTS7
18043	2.985076358	1.29595827	11.61449883	2.83E-10	1.67E-08	13.74879933	RIOK3
20065	2.067611782	2.032702722	11.61058372	2.84E-10	1.68E-08	13.7429222	KIAA0999
13884	-1.077978545	-0.687148737	-11.60950467	2.85E-10	1.68E-08	13.74130212	COMMD7
20985	1.243555957	-0.135451269	11.60791352	2.86E-10	1.68E-08	13.73891294	LOC647065
37700	1.077321217	0.359551571	11.59945456	2.89E-10	1.70E-08	13.72620703	NR2C2
35764	2.55589023	1.415296367	11.59814462	2.90E-10	1.70E-08	13.72423875	C2orf70
11777	2.058443515	1.345293151	11.59631444	2.91E-10	1.70E-08	13.72148846	C1orf201
21792	1.942387302	1.202859188	11.59601244	2.91E-10	1.70E-08	13.72103459	IFT172
19036	2.028509041	0.991538334	11.59582979	2.91E-10	1.70E-08	13.7207601	PPM1E
16746	3.877811338	2.473811912	11.59027365	2.93E-10	1.71E-08	13.71240823	RNF151
41047	2.520733424	1.777868195	11.58726354	2.95E-10	1.71E-08	13.70788215	RBL2
27477	2.813738574	1.431363735	11.58098079	2.97E-10	1.73E-08	13.69843218	C2orf70
31792	3.761357372	0.258000216	11.5795171	2.98E-10	1.73E-08	13.69623004	PKIB
5611	2.015989737	1.844268255	11.57339	3.01E-10	1.74E-08	13.68700925	BRAP
26083	2.903929244	1.158223823	11.57293829	3.01E-10	1.74E-08	13.68632931	PDE1A
17036	3.713476584	2.008508023	11.56909222	3.03E-10	1.75E-08	13.68053911	SPZ1
40414	1.92945811	-0.215679272	11.56835908	3.03E-10	1.75E-08	13.6794352	LMO1
36517	3.104335224	1.838752792	11.56737966	3.03E-10	1.75E-08	13.67796038	C2orf51
11194	3.454713481	2.281936909	11.56025836	3.07E-10	1.76E-08	13.66723397	MGC33407
22324	1.586878355	0.852949761	11.55738128	3.08E-10	1.77E-08	13.66289887	DYM
12116	1.239283736	0.626254757	11.55649575	3.08E-10	1.77E-08	13.66156442	LOC100131720
38509	3.80152177	2.326052055	11.54790394	3.12E-10	1.79E-08	13.64861258	C1orf100
42838	3.751799911	2.0943358	11.54306436	3.15E-10	1.80E-08	13.64131367	MCART2
17704	4.492896919	2.579112035	11.5380392	3.17E-10	1.80E-08	13.63373227	LYZL6
40966	1.659881252	-0.713149974	11.53638454	3.18E-10	1.81E-08	13.63123533	LOC645726
24886	2.296822082	0.456967111	11.53404221	3.19E-10	1.81E-08	13.62770017	ETV1
15700	3.769443544	1.552514012	11.53402098	3.19E-10	1.81E-08	13.62766813	PCYT2
25954	2.555248099	1.176432467	11.53242805	3.20E-10	1.81E-08	13.62526366	CTAGE5
13697	3.346260243	2.126605441	11.530617	3.21E-10	1.81E-08	13.62252963	DNAJC18
22792	2.029192543	1.773981963	11.52675755	3.22E-10	1.82E-08	13.6167021	ZCCHC14
34289	1.782031403	0.521350995	11.52472683	3.23E-10	1.82E-08	13.61363522	CUL2
2384	2.880295985	1.203937767	11.52296273	3.24E-10	1.83E-08	13.61097064	LOC348021
34655	2.593609948	0.988251849	11.52026634	3.26E-10	1.83E-08	13.60689725	DYDC2
29359	0.834437363	-0.204178435	11.5187562	3.26E-10	1.83E-08	13.60461557	SDCCAG10
22241	3.274442633	2.039984534	11.51148947	3.30E-10	1.84E-08	13.59363287	UNC45B
25854	1.824023999	1.203681346	11.51145125	3.30E-10	1.84E-08	13.5935751	RTF1
45017	3.648896598	1.638065558	11.48579029	3.43E-10	1.91E-08	13.55474727	CLIP4
27222	4.436369284	3.570953596	11.4709498	3.51E-10	1.94E-08	13.53226023	LYZL1
15270	5.038610052	3.057564019	11.47084409	3.51E-10	1.94E-08	13.53209997	KIF2B
5055	1.373054248	-0.268104521	11.46980939	3.51E-10	1.94E-08	13.53053126	CREB3L2
35281	4.150788697	1.398421552	11.45902946	3.57E-10	1.97E-08	13.51418104	ARMC4
706	1.240448998	0.28052136	11.44730769	3.63E-10	2.00E-08	13.49638833	C2orf79
9052	2.507043425	0.512608159	11.44396771	3.65E-10	2.01E-08	13.49131585	PPP2R2B
42219	5.114241719	2.692735328	11.44182798	3.66E-10	2.01E-08	13.48806557	C1orf97
40306	3.855058539	2.438691357	11.43863916	3.68E-10	2.01E-08	13.48322082	FAM71C
40636	1.273329578	0.795018628	11.43767508	3.69E-10	2.02E-08	13.48175588	THTPA
38731	1.64310603	0.76954725	11.43083205	3.73E-10	2.03E-08	13.47135497	44087
25122	4.054966097	1.921994673	11.42941546	3.73E-10	2.03E-08	13.46920123	CREM
8449	1.252362545	0.6870156	11.42559816	3.76E-10	2.04E-08	13.46339648	PPM1A
33274	1.568785699	0.337409115	11.41741988	3.80E-10	2.07E-08	13.45095499	DUS2L
12975	3.025706948	1.42377901	11.41469411	3.82E-10	2.07E-08	13.44680674	COL25A1
24318	2.556674354	0.138419702	11.41343541	3.83E-10	2.07E-08	13.44489091	LYAR
33805	2.293813939	-0.431814445	11.40973019	3.85E-10	2.08E-08	13.43925029	FAR2
42559	3.128088939	1.591825	11.40910998	3.85E-10	2.08E-08	13.43830598	PPP2R1B
26781	1.968304944	0.765394332	11.40128917	3.90E-10	2.10E-08	13.42639472	PPP2R3C
38478	-1.18808619	0.554662635	-11.40077713	3.90E-10	2.10E-08	13.42561466	ARNT
19900	3.795851363	2.121690734	11.39850077	3.91E-10	2.11E-08	13.42214637	VWA3B
20131	2.813980165	1.523496908	11.39044056	3.96E-10	2.13E-08	13.40986127	SPAG4L
33139	4.160998188	2.252621252	11.37473482	4.06E-10	2.18E-08	13.38590323	CST8
2879	1.561786169	-4.795291826	11.36152237	4.14E-10	2.22E-08	13.36572811	TYR
28460	3.711488879	2.195608864	11.35805482	4.16E-10	2.23E-08	13.36043014	PRKAR2A
23885	2.332145169	1.099442063	11.34797821	4.22E-10	2.26E-08	13.34502708	ZC3H14
36270	1.818834431	1.139132772	11.34701581	4.23E-10	2.26E-08	13.34355539	INO80C
40194	5.586726831	3.674605848	11.34528823	4.24E-10	2.26E-08	13.34091334	CRISP2
28351	3.510831936	1.989496705	11.33050912	4.34E-10	2.30E-08	13.31829813	ZNF829
37748	2.76311965	1.825332138	11.32927672	4.35E-10	2.30E-08	13.31641123	ARHGAP9
23293	1.84861337	0.57503234	11.32829553	4.35E-10	2.30E-08	13.31490883	ATRIP
44934	3.62149714	0.182319872	11.32605676	4.37E-10	2.30E-08	13.31148045	ELA3B
36432	-1.260357467	-0.289310227	-11.32569895	4.37E-10	2.30E-08	13.31093248	DLG5
26176	3.783552441	2.213909491	11.3218673	4.40E-10	2.32E-08	13.30506341	STARD6
34796	2.130127685	1.014860489	11.31971144	4.41E-10	2.32E-08	13.30176053	ISCA1
24465	2.323524432	0.866662624	11.31757772	4.42E-10	2.32E-08	13.29849107	LRRC28
19716	1.719394826	-0.374526719	11.31188288	4.46E-10	2.34E-08	13.28976257	PCMT1
4921	5.0820578	3.030766711	11.29907038	4.55E-10	2.38E-08	13.27011207	C9orf131
9870	5.650520147	3.040528866	11.29687084	4.57E-10	2.38E-08	13.26673686	TTLL2
20790	4.199752886	2.124755218	11.29563995	4.57E-10	2.39E-08	13.26484783	PPM1J
43810	2.087526945	1.730701145	11.29318104	4.59E-10	2.39E-08	13.26107367	C1orf26
37052	3.439910375	2.697538378	11.28457636	4.65E-10	2.42E-08	13.24786131	HSPB9
22682	2.545900835	0.295413698	11.27603964	4.71E-10	2.45E-08	13.23474543	TNFRSF21
15932	1.555944397	-2.51451101	11.27435875	4.73E-10	2.45E-08	13.23216196	APOM
12476	3.366309433	1.676186278	11.27301524	4.73E-10	2.45E-08	13.23009682	C9orf79
1168	-1.185449289	-1.077189583	-11.2664725	4.78E-10	2.48E-08	13.22003704	TTC7B
39313	5.588840907	3.353204682	11.26422021	4.80E-10	2.48E-08	13.21657297	SMCP
23909	1.98660075	1.195422642	11.25315299	4.88E-10	2.52E-08	13.19954338	MAPKAPK2
36939	1.836370998	1.375388354	11.24693278	4.93E-10	2.54E-08	13.18996626	ZMIZ2
42630	2.33374474	0.501419407	11.24535528	4.94E-10	2.54E-08	13.18753675	YBX1
4633	5.315643644	3.184054223	11.24084164	4.97E-10	2.56E-08	13.18058381	PGK2
882	4.648133074	2.043287909	11.23992886	4.98E-10	2.56E-08	13.17917748	hCG_1643808
36243	0.894325313	0.768564194	11.23923379	4.99E-10	2.56E-08	13.17810651	COMMD1
24146	3.252109797	1.387718155	11.23728251	5.00E-10	2.56E-08	13.17509967	LRRC34
24709	3.777891485	2.791507862	11.232871	5.03E-10	2.57E-08	13.16830023	ZNF683
3260	3.343241394	1.910546017	11.22302704	5.11E-10	2.61E-08	13.15312018	TIMP2
15882	1.47601996	0.000769883	11.22100045	5.13E-10	2.61E-08	13.14999374	ZNHIT3
21460	2.932816448	0.611456783	11.21979449	5.14E-10	2.62E-08	13.14813308	AGBL5
834	4.717655119	3.544541494	11.1955885	5.33E-10	2.71E-08	13.11075259	TXNDC2
31862	3.357140755	1.162451011	11.19456819	5.34E-10	2.71E-08	13.10917557	RNF114
17899	2.32900673	0.644453475	11.19073609	5.37E-10	2.72E-08	13.10325154	NUPL1
37833	1.597934523	0.96149182	11.18861123	5.39E-10	2.72E-08	13.09996603	TCEB2
1500	2.437919834	0.393746905	11.18791732	5.39E-10	2.72E-08	13.09889298	RRP1B
1676	1.693097055	0.476705172	11.18760182	5.40E-10	2.72E-08	13.09840507	JMJD4
19630	5.741597031	3.551683974	11.18588366	5.41E-10	2.72E-08	13.09574788	ODF1
42744	4.56753834	2.747778875	11.18575188	5.41E-10	2.72E-08	13.09554406	IQCF3
38385	4.091060892	2.356147636	11.1795078	5.46E-10	2.74E-08	13.08588454	CXorf27
22845	1.647536093	0.869833808	11.17604662	5.49E-10	2.75E-08	13.08052829	LOC728450
16319	2.141046647	1.073484798	11.17571059	5.50E-10	2.75E-08	13.08000821	C16orf65
25870	1.463702342	0.772374496	11.16922826	5.55E-10	2.78E-08	13.06997295	ADSS
24753	2.909543631	0.961833123	11.16013713	5.63E-10	2.81E-08	13.0558913	C6orf134
11470	2.378891161	1.430049945	11.15646546	5.66E-10	2.83E-08	13.05020154	IQCE
45013	4.442402791	2.348956369	11.15370151	5.68E-10	2.84E-08	13.04591743	SH3GL3
22811	2.048880176	0.836094652	11.14504538	5.76E-10	2.87E-08	13.03249512	FRAT1
36976	2.042513191	1.203144794	11.14373171	5.77E-10	2.87E-08	13.03045741	PTDSS2
38492	2.247773502	0.287549074	11.13826254	5.82E-10	2.89E-08	13.02197185	ATPIF1
33676	2.888064492	1.649252456	11.1381076	5.82E-10	2.89E-08	13.0217314	C12orf60
38566	2.950676705	0.51883665	11.13470288	5.85E-10	2.90E-08	13.01644717	MSMB
22105	3.012724707	2.767059019	11.12996055	5.90E-10	2.92E-08	13.00908483	LOC646626
10758	3.107755586	1.62882074	11.1245057	5.95E-10	2.94E-08	13.00061327	LSMD1
37477	1.685688267	0.688567184	11.121225	5.98E-10	2.95E-08	12.99551666	C16orf68
21806	1.543918699	1.178783478	11.12089283	5.98E-10	2.95E-08	12.99500057	LRRFIP2
23333	1.674341229	0.951621367	11.10628073	6.12E-10	3.01E-08	12.97228567	ANKRD53
2859	3.949702197	2.337560591	11.10599668	6.12E-10	3.01E-08	12.97184388	LOC136242
1299	2.753762992	-0.016026818	11.10574717	6.12E-10	3.01E-08	12.9714558	KLB
9679	3.015226329	1.332970904	11.10488332	6.13E-10	3.01E-08	12.97011213	LOC149351
17206	2.625433235	1.440637217	11.10245768	6.15E-10	3.01E-08	12.96633877	PAQR3
43677	1.83108197	0.455676152	11.10245726	6.15E-10	3.01E-08	12.96633813	HIST1H2AM
30703	1.111922118	0.681074471	11.09860706	6.19E-10	3.02E-08	12.96034737	RCOR3
24353	2.451867442	2.022017185	11.09459242	6.23E-10	3.04E-08	12.95409904	OTUD4
12016	1.063562155	0.912801129	11.07905407	6.38E-10	3.11E-08	12.92989866	C11orf46
10791	4.816239289	2.586049339	11.07681207	6.40E-10	3.11E-08	12.92640465	RNF133
1052	3.394247724	1.163892251	11.07616312	6.41E-10	3.11E-08	12.9253932	CAMK4
12715	1.906602849	0.731464214	11.06002979	6.57E-10	3.18E-08	12.90023296	KCNRG
33608	1.591883781	1.060536962	11.05129425	6.66E-10	3.22E-08	12.88659777	SAP18
873	4.34329058	2.734820832	11.04703467	6.70E-10	3.24E-08	12.879946	C12orf42
12867	1.402041273	-0.80886645	11.04418334	6.73E-10	3.25E-08	12.87549224	COX5A
31858	2.033830136	1.579770398	11.04295109	6.75E-10	3.25E-08	12.8735672	MBD1
35376	1.963519076	1.361907203	11.03947475	6.78E-10	3.26E-08	12.86813549	FAM76B
17455	2.82975001	1.942580219	11.03473205	6.83E-10	3.28E-08	12.86072297	RSPH10B
38554	1.101348232	-0.781034944	11.02967573	6.89E-10	3.30E-08	12.85281755	SIP1
35123	4.995572069	2.459495802	11.02965666	6.89E-10	3.30E-08	12.85278773	SAMD4A
27908	2.395515882	1.287515882	11.02851999	6.90E-10	3.30E-08	12.85101019	CYB5D1
31934	2.989374409	-0.657022827	11.0264098	6.92E-10	3.31E-08	12.84770986	LOC440335
27803	2.299299391	-1.194941043	11.0231865	6.96E-10	3.32E-08	12.84266768	RBM35B
24978	2.707017516	1.154339693	11.0221868	6.97E-10	3.32E-08	12.84110362	LOC100134119
25266	3.084591516	1.056552319	11.01797788	7.01E-10	3.34E-08	12.83451747	TRIM37
29011	3.250325102	1.956115045	11.0085436	7.12E-10	3.38E-08	12.81974748	DNAL1
11902	3.473581923	2.086299839	11.00349346	7.17E-10	3.40E-08	12.81183711	SPEM1
21072	2.825040215	1.509542659	11.00128479	7.20E-10	3.41E-08	12.80837665	C20orf152
27465	1.953840915	0.66226518	11.00011657	7.21E-10	3.41E-08	12.8065461	C16orf68
6743	2.73261351	1.925554726	10.99917899	7.22E-10	3.41E-08	12.80507685	PRM3
18062	2.728399945	2.034396521	10.99693775	7.24E-10	3.41E-08	12.80156427	IGSF11
17464	3.344854716	1.681739625	10.99679551	7.25E-10	3.41E-08	12.80134133	LRRC39
9618	3.420048481	1.590431675	10.99645567	7.25E-10	3.41E-08	12.80080866	BAG5
44178	4.478198313	2.361634818	10.99001131	7.32E-10	3.44E-08	12.79070531	C3orf48
2167	1.870056893	0.336222862	10.98728303	7.35E-10	3.45E-08	12.78642658	STXBP5
45118	-1.157908393	-0.174508322	-10.98106621	7.43E-10	3.48E-08	12.77667374	ANXA11
20815	1.87790725	0.638776296	10.98025626	7.44E-10	3.48E-08	12.77540279	NUP214
4714	3.414206444	0.589644887	10.97943233	7.44E-10	3.48E-08	12.77410982	FREM1
3963	5.25663442	3.087925808	10.97853487	7.45E-10	3.48E-08	12.77270138	LOC401351
41812	1.82413567	-0.300087178	10.97334222	7.52E-10	3.51E-08	12.76455049	DCDC2
27202	2.886095208	1.865276384	10.97060378	7.55E-10	3.52E-08	12.76025077	CALM3
729	3.096216293	1.096116844	10.96853717	7.57E-10	3.52E-08	12.75700535	ICA1
16282	2.518367902	0.936287624	10.96556231	7.61E-10	3.54E-08	12.75233279	RGL4
4461	-1.345265176	-0.853427113	-10.96275848	7.64E-10	3.55E-08	12.74792796	MAPK14
32589	1.803078648	1.553306109	10.95686819	7.71E-10	3.58E-08	12.73867145	HOMEZ
25705	1.828297054	0.914015659	10.95296126	7.76E-10	3.59E-08	12.73252962	FMC1
42894	4.230384449	2.49666161	10.94917844	7.80E-10	3.61E-08	12.7265813	C6orf10
44719	3.444078191	-0.390177688	10.94013212	7.91E-10	3.65E-08	12.71234988	NRG1
31780	1.681439781	-0.220579311	10.9400933	7.92E-10	3.65E-08	12.71228879	ANKRD44
633	-1.328858244	-0.60409667	-10.93834823	7.94E-10	3.66E-08	12.70954245	RAG1AP1
11941	1.233287736	1.453460158	10.93713961	7.95E-10	3.66E-08	12.70764014	WDR22
15588	3.840194167	2.880794042	10.93608203	7.97E-10	3.66E-08	12.70597544	LOC100128139
34251	1.514408962	0.267500568	10.93351227	8.00E-10	3.67E-08	12.70192995	C16orf80
24332	-1.453018806	-0.096653886	-10.92500011	8.10E-10	3.71E-08	12.68852426	ZFYVE26
12339	3.341109028	1.823287564	10.92109352	8.15E-10	3.73E-08	12.68236913	LOC732275
27330	2.081465451	-0.412190921	10.91900482	8.18E-10	3.74E-08	12.67907751	PCMT1
38459	2.250980692	0.435453674	10.91808275	8.19E-10	3.74E-08	12.67762426	IDE
20098	1.791006004	0.772535882	10.91373833	8.25E-10	3.76E-08	12.67077583	C16orf68
17854	4.096196078	2.311395439	10.91024831	8.29E-10	3.77E-08	12.66527273	DNAJC5B
34499	2.82216607	1.735153269	10.90990786	8.30E-10	3.77E-08	12.66473584	LOC645961
26456	2.306900138	1.108483641	10.90988835	8.30E-10	3.77E-08	12.66470506	EFHC1
23876	3.210063568	1.957711761	10.90709939	8.33E-10	3.78E-08	12.66030632	CAPN11
23082	1.194318447	0.424985687	10.90409837	8.37E-10	3.79E-08	12.65557212	MALL
41660	2.560402577	1.072589061	10.90376803	8.38E-10	3.79E-08	12.65505094	C20orf111
19989	4.119559679	2.216419015	10.89839994	8.45E-10	3.82E-08	12.64657995	SPATS1
28192	3.177315757	1.882202819	10.88962583	8.57E-10	3.86E-08	12.63272723	PMP22CD
40058	3.178595044	0.940325779	10.88481769	8.63E-10	3.88E-08	12.62513239	PHKG2
37965	2.783034934	1.754511708	10.8790424	8.71E-10	3.92E-08	12.61600645	IQCG
7432	1.957956159	0.978680816	10.87342993	8.79E-10	3.95E-08	12.60713422	WDR38
33357	1.916151068	0.815694573	10.86715226	8.87E-10	3.98E-08	12.59720627	ZDHHC13
16400	-1.586892273	0.330768631	-10.86685271	8.88E-10	3.98E-08	12.59673242	GCLC
22178	3.583344677	2.497975564	10.86269333	8.93E-10	4.00E-08	12.5901519	KLHL10
28915	1.017727153	0.639979189	10.85990127	8.97E-10	4.01E-08	12.58573353	PSMC1
20105	2.190723429	1.493967282	10.85659838	9.02E-10	4.03E-08	12.58050565	CLK4
20204	1.932562245	0.797528866	10.85407247	9.06E-10	4.04E-08	12.57650675	NF2
25916	2.569184844	1.241788783	10.83460012	9.34E-10	4.16E-08	12.5456551	C17orf79
16690	1.480740911	0.268497276	10.82912252	9.42E-10	4.19E-08	12.53696881	KATNB1
18484	1.732469267	0.84806675	10.82737095	9.44E-10	4.20E-08	12.53419048	LOC441294
23465	2.563964535	1.823640023	10.82543937	9.47E-10	4.20E-08	12.53112623	PAQR7
29987	1.940800076	1.746736708	10.8231972	9.51E-10	4.21E-08	12.52756874	CXCL16
41051	2.557661479	0.232069205	10.81992239	9.56E-10	4.23E-08	12.5223718	NUDT21
13897	4.400551828	2.718907496	10.8186502	9.57E-10	4.24E-08	12.52035259	HSFY2
38720	1.628737578	0.278934376	10.81266549	9.67E-10	4.27E-08	12.51085122	FLJ32255
16059	3.239702169	1.788935482	10.80888495	9.72E-10	4.29E-08	12.50484714	C13orf16
10711	4.066510236	3.410897624	10.80864194	9.73E-10	4.29E-08	12.50446115	ARPM1
33476	2.627935162	1.187925326	10.79687233	9.91E-10	4.36E-08	12.48575854	LOC400794
29890	-1.072037385	-0.358432799	-10.79545447	9.93E-10	4.37E-08	12.48350441	BECN1
19501	3.119662351	2.814865732	10.79384238	9.96E-10	4.38E-08	12.48094124	CCDC89
20928	2.398516082	0.937634298	10.79292312	9.97E-10	4.38E-08	12.4794795	FBXO36
41620	2.017551728	0.372208338	10.79028266	1.00E-09	4.39E-08	12.47528034	GLE1
14048	1.602765608	1.05327848	10.78927312	1.00E-09	4.39E-08	12.47367465	RABGAP1L
26119	1.631183612	1.303734106	10.78148963	1.02E-09	4.43E-08	12.46129097	H3F3B
14666	3.359449254	1.937419921	10.77938664	1.02E-09	4.44E-08	12.45794389	EIF4E
37105	2.195961108	1.324365651	10.77329259	1.03E-09	4.48E-08	12.44824192	PDZD8
31212	2.346774677	1.253821263	10.77185034	1.03E-09	4.48E-08	12.4459452	LOC728613
34140	1.442930856	0.010486459	10.7665581	1.04E-09	4.51E-08	12.43751547	TP53RK
2274	2.905001842	2.309497008	10.76156842	1.05E-09	4.55E-08	12.42956479	KLHL11
14585	1.887840489	2.748921696	10.75561058	1.06E-09	4.58E-08	12.42006772	LPP
39926	2.408575141	1.809496396	10.7521264	1.06E-09	4.60E-08	12.41451191	ABHD2
3843	4.583914024	3.600431456	10.75020355	1.07E-09	4.61E-08	12.41144519	ACRBP
43670	2.216415239	1.224317108	10.74694513	1.07E-09	4.63E-08	12.40624742	SIRPD
29175	2.409679644	0.965339483	10.74444193	1.08E-09	4.64E-08	12.40225356	ZNF233
26769	-1.388996592	1.338435944	-10.74110277	1.08E-09	4.66E-08	12.39692479	MXRA7
36746	3.20686763	2.546968433	10.74030919	1.08E-09	4.66E-08	12.39565819	RFX2
44329	2.27218091	0.916263025	10.73939632	1.08E-09	4.66E-08	12.39420109	TMEM116
13318	1.429629567	0.182725957	10.73465334	1.09E-09	4.69E-08	12.38662897	USP7
31526	3.419086138	1.769713076	10.73291919	1.10E-09	4.70E-08	12.38385979	TEKT1
30435	4.472773281	2.282232655	10.7323966	1.10E-09	4.70E-08	12.38302522	SPATA9
25660	2.658452223	1.336711078	10.73214371	1.10E-09	4.70E-08	12.38262135	LETM2
21421	1.709769634	0.136549709	10.73026721	1.10E-09	4.71E-08	12.37962431	PSME3
41442	1.74065097	1.786480275	10.72938698	1.10E-09	4.71E-08	12.37821831	OR7E156P
17030	-1.693539442	1.447361173	-10.72014728	1.12E-09	4.77E-08	12.3634544	SH3BP5
649	5.23918216	3.333484511	10.71645591	1.13E-09	4.80E-08	12.35755333	C22orf33
29252	-0.994952097	-0.253260089	-10.71572215	1.13E-09	4.80E-08	12.35638015	PRMT2
17068	3.514015887	2.088290598	10.71402997	1.13E-09	4.80E-08	12.35367435	tcag7.1017
11600	2.078667052	0.966736675	10.71324707	1.13E-09	4.80E-08	12.35242238	GTF2A2
10210	0.982443747	-0.095923027	10.71268786	1.13E-09	4.80E-08	12.35152808	UBA52
8746	-1.497322995	0.158628915	-10.71007911	1.14E-09	4.82E-08	12.34735565	RNF135
8281	2.623227681	1.377665605	10.70786849	1.14E-09	4.83E-08	12.34381938	NUDT22
15563	1.481709993	0.923884845	10.70667563	1.14E-09	4.84E-08	12.34191096	TTC15
25617	1.649354895	0.466212829	10.70589199	1.14E-09	4.84E-08	12.34065717	CDV3
245	1.946654216	-0.377912403	10.70398172	1.15E-09	4.85E-08	12.33760048	SHOX2
13054	1.650277529	0.319665781	10.69985978	1.16E-09	4.87E-08	12.33100343	MRPS25
11080	2.46670396	0.640163652	10.69147379	1.17E-09	4.93E-08	12.3175759	SLC25A41
11331	4.617963278	2.743126295	10.68806016	1.18E-09	4.95E-08	12.31210775	EFCAB1
26526	-1.710692252	-0.828276878	-10.68659721	1.18E-09	4.96E-08	12.30976392	C19orf66
12610	1.401227129	0.046485247	10.68479807	1.18E-09	4.97E-08	12.30688112	SNAPC5
17891	2.111045814	1.878063075	10.68068276	1.19E-09	4.99E-08	12.30028569	ARMC2
9995	1.337052464	-0.327454657	10.66606334	1.22E-09	5.09E-08	12.27684018	METTL3
10730	2.829214556	1.70399114	10.65140302	1.25E-09	5.20E-08	12.25330458	C10orf62
24520	2.111160843	-1.509004823	10.64924656	1.25E-09	5.22E-08	12.24984055	AURKA
31105	2.126195183	1.148494154	10.64789156	1.25E-09	5.22E-08	12.24766366	BTBD6
32047	-1.535196416	1.277365977	-10.6470565	1.26E-09	5.22E-08	12.246322	ZNF462
44384	1.406468972	-0.363369011	10.64011778	1.27E-09	5.26E-08	12.2351706	COG8
28845	2.438065323	0.625286617	10.6399622	1.27E-09	5.26E-08	12.23492051	OSBP2
39403	2.495158708	2.042862776	10.63789101	1.27E-09	5.27E-08	12.23159074	PEX5
2513	2.170467653	-0.003686037	10.63668113	1.28E-09	5.27E-08	12.22964544	AIM2
13966	4.578911901	3.066940084	10.63600753	1.28E-09	5.27E-08	12.22856233	ACTL7A
7197	1.909223502	0.977428904	10.63558289	1.28E-09	5.27E-08	12.22787949	GOSR2
22470	2.183876533	1.254755543	10.63505445	1.28E-09	5.27E-08	12.22702973	FAM27L
8377	3.065661694	0.393513869	10.62887281	1.29E-09	5.31E-08	12.21708685	ATL3
38095	3.677331889	3.717832958	10.62853637	1.29E-09	5.31E-08	12.21654557	MLF1
30552	1.188533198	0.432474257	10.62743321	1.30E-09	5.31E-08	12.21477069	SNAP29
36687	3.101554756	1.371072448	10.62696903	1.30E-09	5.31E-08	12.21402383	TBPL1
17617	4.445623127	2.77467486	10.62330548	1.30E-09	5.34E-08	12.2081283	DDI1
17204	1.784092372	0.809025209	10.61827035	1.32E-09	5.38E-08	12.20002309	VPS53
11196	2.254288443	0.727735564	10.60964767	1.33E-09	5.45E-08	12.18613613	FUT10
21511	1.813212165	0.347706618	10.607852	1.34E-09	5.46E-08	12.18324311	HIST2H3D
31744	-1.827907521	0.281125088	-10.60708786	1.34E-09	5.46E-08	12.18201188	SNX21
28613	2.930581808	1.661512832	10.60480782	1.34E-09	5.47E-08	12.17833774	EPHA6
42876	3.627889472	2.532847943	10.60271075	1.35E-09	5.49E-08	12.17495793	SESN3
38766	1.352915727	-0.44997589	10.59755958	1.36E-09	5.52E-08	12.16665372	SNRPC
13870	2.626967086	1.3130295	10.59740805	1.36E-09	5.52E-08	12.1664094	RGSL1
10129	2.150755557	0.812643014	10.59739336	1.36E-09	5.52E-08	12.1663857	EIF4H
19363	1.996666542	1.367710605	10.59147019	1.37E-09	5.56E-08	12.15683308	FAM108B1
19358	2.05367003	0.178030106	10.58878945	1.38E-09	5.58E-08	12.15250838	ORC2L
13876	3.023932581	1.623381503	10.58790552	1.38E-09	5.58E-08	12.1510822	H1FOO
23312	1.57433836	0.854439023	10.58780914	1.38E-09	5.58E-08	12.1509267	MGC14425
17756	2.470741751	1.21041439	10.5861291	1.38E-09	5.59E-08	12.14821577	GUCA1A
17700	1.324575305	0.376169596	10.58558254	1.39E-09	5.59E-08	12.14733375	HNRPLL
4869	1.300293771	0.046822681	10.5826043	1.39E-09	5.61E-08	12.14252705	WDR92
21950	3.866383856	3.313457161	10.58147347	1.39E-09	5.61E-08	12.14070167	BBS5
28554	2.29881735	1.478668415	10.5766674	1.41E-09	5.65E-08	12.13294219	AP2B1
32083	3.075323723	1.865383314	10.57529104	1.41E-09	5.66E-08	12.13071953	TPD52L3
1683	2.588458052	-0.470005575	10.57321428	1.41E-09	5.67E-08	12.12736541	MRPL42
44132	2.092181872	0.78751785	10.56625389	1.43E-09	5.72E-08	12.11612025	EDC3
10591	3.38447102	1.696509549	10.56365185	1.44E-09	5.74E-08	12.11191496	FAM183B
24081	2.28597764	1.249628133	10.56161442	1.44E-09	5.76E-08	12.10862165	FLJ25404
10607	2.704220013	1.139495351	10.56079227	1.44E-09	5.76E-08	12.10729258	PCDH24
17350	3.913049904	2.484557164	10.55983776	1.44E-09	5.76E-08	12.10574944	C3orf24
2983	1.820664307	-2.602725618	10.55868288	1.45E-09	5.77E-08	12.10388224	CPS1
18006	2.703277251	2.266441253	10.55595959	1.45E-09	5.79E-08	12.09947861	FBXO25
34399	1.42304026	-0.194316669	10.55376292	1.46E-09	5.79E-08	12.09592591	VAV3
18729	4.877151012	3.316841457	10.55044191	1.47E-09	5.82E-08	12.09055377	C14orf53
37087	1.184692877	1.120912266	10.53495081	1.50E-09	5.95E-08	12.06547819	CAMLG
25601	2.315716032	1.019138116	10.53087704	1.51E-09	5.98E-08	12.05887934	TSGA10IP
22218	3.693769271	1.846020233	10.52955534	1.52E-09	5.98E-08	12.05673799	PDYN
15490	1.08001385	0.55526727	10.52910532	1.52E-09	5.98E-08	12.05600885	DPY19L1
31883	1.945040705	0.450036206	10.52574856	1.52E-09	6.01E-08	12.05056932	LHPP
39628	4.037944926	2.543927636	10.52490689	1.53E-09	6.01E-08	12.0492052	TEKT3
40529	-1.023216257	-0.738422114	-10.52269995	1.53E-09	6.03E-08	12.04562799	ZNF182
6719	3.673417467	1.718995208	10.52105607	1.54E-09	6.04E-08	12.04296308	C2orf57
39504	3.662387629	2.081989589	10.51520468	1.55E-09	6.09E-08	12.03347479	C1orf49
22589	3.040251346	2.352880253	10.51277777	1.56E-09	6.11E-08	12.02953828	NEK10
16341	4.356644968	2.372125742	10.50516264	1.58E-09	6.16E-08	12.01718194	FAM154A
37801	2.375552875	2.325325055	10.50494169	1.58E-09	6.16E-08	12.01682332	KIAA1211
42495	1.337062872	0.619867828	10.5012495	1.59E-09	6.20E-08	12.01082984	MTRF1
7036	3.312857678	1.423140466	10.50036328	1.59E-09	6.20E-08	12.00939102	LOC730167
36573	2.342898056	1.54304297	10.4997105	1.59E-09	6.20E-08	12.00833114	C9orf144B
11413	-0.951683142	-1.317849954	-10.49859568	1.59E-09	6.20E-08	12.00652097	SEPHS2
22073	2.840654177	1.093014599	10.49843318	1.59E-09	6.20E-08	12.00625709	MCOLN2
25037	2.306786744	0.525749432	10.49797175	1.59E-09	6.20E-08	12.0055078	YBX1
41453	3.151680593	0.826140855	10.49679305	1.60E-09	6.20E-08	12.00359367	RP11-529I10.4
20241	1.867832911	0.673988913	10.4878918	1.62E-09	6.29E-08	11.98913331	POLR3C
15736	2.178615051	1.083121494	10.48654803	1.62E-09	6.30E-08	11.98694952	HEATR4
22776	2.000093069	1.37424194	10.48443167	1.63E-09	6.31E-08	11.98350976	H2AFB2
23089	1.383103072	0.266619802	10.48141967	1.64E-09	6.34E-08	11.97861339	MED13
37526	3.389072788	-0.525714949	10.47747591	1.65E-09	6.37E-08	11.97220073	PFKP
17040	2.717580432	1.550592738	10.47463776	1.66E-09	6.39E-08	11.96758471	FZR1
19434	1.518325776	0.397716205	10.46279506	1.69E-09	6.50E-08	11.94831345	STT3B
15645	-1.091560216	-1.354930057	-10.4602566	1.69E-09	6.53E-08	11.94418056	MITD1
16811	2.516432315	1.537156596	10.45872582	1.70E-09	6.54E-08	11.94168793	ULK4
35773	1.033724304	-0.095258696	10.45068461	1.72E-09	6.61E-08	11.92858963	ARL2
7739	4.758296621	3.054686067	10.44961204	1.72E-09	6.62E-08	11.92684195	IQCF5
20872	1.337201952	1.237449658	10.44197364	1.75E-09	6.70E-08	11.91439187	SLC25A28
29333	3.137386076	1.823372464	10.44001656	1.75E-09	6.71E-08	11.91120087	TTLL10
35167	5.027695659	2.945337941	10.43932919	1.75E-09	6.71E-08	11.91008001	ODF2
43657	2.068861869	2.064893242	10.43806394	1.76E-09	6.72E-08	11.90801669	GLB1L
12075	2.318824708	1.160746478	10.43699566	1.76E-09	6.72E-08	11.90627443	MGC24975
13409	1.435681718	1.271369406	10.43694759	1.76E-09	6.72E-08	11.90619604	EIF4G3
26052	2.249731381	1.126453579	10.43329074	1.77E-09	6.75E-08	11.90023108	CDY2A
30923	2.538018951	1.788586235	10.43202035	1.77E-09	6.75E-08	11.89815848	PMFBP1
35331	1.475318709	-0.027580641	10.42858586	1.78E-09	6.78E-08	11.8925543	CNNM2
10732	1.179361639	0.281751698	10.42638541	1.79E-09	6.79E-08	11.88896302	C2orf30
29793	3.37910682	3.162601873	10.42453877	1.79E-09	6.80E-08	11.88594874	ANUBL1
34513	2.126895787	0.981265696	10.4201947	1.81E-09	6.85E-08	11.87885634	RFX3
13221	1.128199003	0.501984007	10.41893822	1.81E-09	6.85E-08	11.87680453	RFPL1
36103	3.104456533	2.357353065	10.41772829	1.81E-09	6.86E-08	11.87482856	MORN3
36708	1.073811914	1.181855927	10.41631124	1.82E-09	6.86E-08	11.87251412	DYRK1B
6239	2.222856201	1.996547033	10.41509546	1.82E-09	6.87E-08	11.8705282	ZNF433
36235	1.151173635	-0.028173121	10.41318	1.83E-09	6.89E-08	11.86739907	NAT5
30155	5.759387581	0.430083974	10.39270641	1.89E-09	7.10E-08	11.83392623	CXorf61
22992	2.582029939	1.203205391	10.39031099	1.90E-09	7.13E-08	11.8300067	LZTFL1
43581	1.737612699	1.428788669	10.38971617	1.90E-09	7.13E-08	11.82903331	VRK3
14295	3.713628131	1.9614124	10.38521608	1.91E-09	7.17E-08	11.82166786	AKR1CL2
25487	1.978688107	0.964183832	10.38401557	1.92E-09	7.17E-08	11.81970254	ADAM6
43656	1.843157592	-0.695202255	10.3744444	1.95E-09	7.27E-08	11.80402783	HMGA2
16516	-1.143510852	-1.607767072	-10.37436585	1.95E-09	7.27E-08	11.80389915	NKRF
14856	2.125031557	2.293613101	10.37054932	1.96E-09	7.31E-08	11.7976458	NEK11
27495	4.525883032	2.870271371	10.36678324	1.97E-09	7.34E-08	11.79147343	C1orf65
27541	2.167825429	1.499517889	10.36423035	1.98E-09	7.37E-08	11.78728847	RANGAP1
12172	3.629480811	2.162096804	10.36165359	1.99E-09	7.39E-08	11.7830636	TTC39A
35596	1.997179152	2.00683783	10.36081311	1.99E-09	7.39E-08	11.78168537	LOC100127983
31895	2.030549055	1.039887973	10.36003359	1.99E-09	7.39E-08	11.78040704	CSNK1G2
10256	5.457502345	4.173592075	10.35313051	2.01E-09	7.46E-08	11.76908356	C20orf106
24341	3.889176589	2.365538438	10.35271999	2.02E-09	7.46E-08	11.76840999	C14orf174
5318	1.297711116	-0.665121609	10.3510449	2.02E-09	7.47E-08	11.76566132	TOPBP1
30185	3.193198316	1.627942072	10.34979775	2.03E-09	7.47E-08	11.76361466	OTUB2
7145	2.599108435	0.740492085	10.34950851	2.03E-09	7.47E-08	11.76313997	TSPAN6
35197	2.975991659	1.814452438	10.34910566	2.03E-09	7.47E-08	11.76247881	C1orf56
29862	1.952049046	0.55624389	10.34844617	2.03E-09	7.47E-08	11.76139641	RAD51L3
42142	1.844897013	0.927708035	10.34808217	2.03E-09	7.47E-08	11.76079897	CSNK1G2
31896	2.094040722	0.166435681	10.34513442	2.04E-09	7.50E-08	11.75596017	GDPD5
7314	1.424959344	-0.361383914	10.34506557	2.04E-09	7.50E-08	11.75584714	COG8
29274	1.065621545	0.164090711	10.34468996	2.04E-09	7.50E-08	11.7552305	VTI1B
29839	-1.46042809	0.906911311	-10.33903957	2.06E-09	7.55E-08	11.74595212	PLEKHO2
5984	3.081021073	1.556588473	10.33858827	2.06E-09	7.55E-08	11.74521088	KCNQ1DN
21789	3.228174299	1.807979759	10.33722696	2.07E-09	7.56E-08	11.74297487	C4orf17
10088	1.209160097	0.675303285	10.32863338	2.10E-09	7.65E-08	11.72885453	NDUFS7
21056	3.459632456	2.735915715	10.30759246	2.17E-09	7.88E-08	11.69424496	ACTL7B
2115	3.886999013	2.779426713	10.30518771	2.18E-09	7.90E-08	11.69028615	MS4A14
24705	2.076416801	0.883738798	10.30260283	2.19E-09	7.93E-08	11.68603003	DKFZP434K028
17359	1.197889562	0.181290659	10.30189501	2.19E-09	7.93E-08	11.68486445	ASXL3
8066	1.915041246	0.005655704	10.30112321	2.19E-09	7.93E-08	11.68359342	FANCM
24521	3.126356596	0.030548552	10.28884246	2.24E-09	8.08E-08	11.66335976	IQGAP2
3784	1.260339619	-2.338220836	10.286162	2.25E-09	8.11E-08	11.65894109	APOM
8527	5.372015999	1.575845453	10.2843023	2.25E-09	8.12E-08	11.65587492	LOC441601
4926	3.529019667	2.422645413	10.2813493	2.26E-09	8.16E-08	11.65100535	TULP2
24788	1.751093989	0.911193088	10.27227157	2.30E-09	8.26E-08	11.63602949	LOC401913
26682	1.574951018	0.300810357	10.26964773	2.31E-09	8.28E-08	11.63169903	PPP1CC
37188	3.665206764	2.237214	10.26703472	2.32E-09	8.31E-08	11.62738565	PIAS2
41366	3.742794056	2.146390009	10.26440722	2.33E-09	8.34E-08	11.62304753	LOC100131721
26407	1.974649005	1.020422889	10.25734013	2.36E-09	8.42E-08	11.61137539	PZP
14400	1.974681205	3.601741403	10.25728021	2.36E-09	8.42E-08	11.61127641	SERP2
37540	4.228032563	1.78559812	10.24830692	2.39E-09	8.53E-08	11.59644738	NSUN7
23376	3.887117306	2.309577881	10.24365306	2.41E-09	8.59E-08	11.58875277	ADAM18
16858	1.876896289	0.929786352	10.24130479	2.42E-09	8.61E-08	11.58486923	UGT3A1
40597	2.724587156	1.970394967	10.24069807	2.42E-09	8.61E-08	11.58386573	ELL3
27041	2.679387109	0.927620216	10.23898896	2.43E-09	8.62E-08	11.58103867	LRRCC1
31101	1.327807668	-0.018052846	10.23805954	2.43E-09	8.62E-08	11.57950118	UBE2D2
12180	2.62055846	1.246077996	10.23789364	2.43E-09	8.62E-08	11.57922672	LOC286149
29092	1.239770595	-0.218398923	10.23762823	2.43E-09	8.62E-08	11.57878763	TMEM132B
18220	2.287396153	0.687955482	10.22431623	2.49E-09	8.80E-08	11.55675419	FAM152B
2193	5.470349277	-0.791554369	10.22133596	2.50E-09	8.83E-08	11.55181849	SPANXA1
24205	1.245671269	0.480481155	10.21909044	2.51E-09	8.85E-08	11.54809894	C1orf62
27704	2.620336909	2.109570573	10.21905895	2.51E-09	8.85E-08	11.54804678	C7orf61
34351	3.084332155	1.837234228	10.21626497	2.52E-09	8.89E-08	11.5434179	PXDNL
44948	1.715158843	0.638109584	10.20534864	2.56E-09	9.01E-08	11.52532354	SLC12A2
11567	3.766437036	1.81152443	10.2041629	2.57E-09	9.02E-08	11.52335727	FAM71D
23270	2.139320247	0.337380629	10.19861761	2.59E-09	9.09E-08	11.51415947	FUT11
30342	1.736364756	0.596930806	10.19697881	2.60E-09	9.10E-08	11.51144055	C5orf37
12525	3.83211625	2.440258829	10.19671133	2.60E-09	9.10E-08	11.51099675	hCG_17324
18933	3.171074698	1.634716685	10.18933768	2.63E-09	9.19E-08	11.498759	HSPA4L
39652	1.226656933	0.531766157	10.18915632	2.63E-09	9.19E-08	11.49845791	TRAPPC2L
10720	-1.397826665	-0.602730194	-10.17834937	2.68E-09	9.32E-08	11.48051012	PTP4A2
15164	5.634568237	3.451476439	10.17787522	2.68E-09	9.32E-08	11.47972235	LYZL2
23932	1.25885157	0.434036333	10.17781324	2.68E-09	9.32E-08	11.47961937	C18orf21
24619	3.51651669	1.384217218	10.17763643	2.68E-09	9.32E-08	11.4793256	NUP98
23452	-1.484403701	0.870124959	-10.17579845	2.69E-09	9.34E-08	11.47627162	IRF9
24004	1.008237209	1.389330463	10.17556256	2.69E-09	9.34E-08	11.47587963	TAPT1
20421	4.601812031	2.041799427	10.17454409	2.70E-09	9.34E-08	11.47418714	FBXO31
29362	1.812214939	-0.174511436	10.17371156	2.70E-09	9.34E-08	11.47280355	NPM2
11032	1.842727095	0.532145738	10.16978445	2.72E-09	9.39E-08	11.46627593	SLC35D1
15692	1.665716336	0.364977813	10.16958683	2.72E-09	9.39E-08	11.46594741	CLK2
21406	1.744158312	0.881179333	10.16834855	2.73E-09	9.40E-08	11.46388873	C1orf212
18992	1.63119266	1.419825649	10.16377754	2.75E-09	9.47E-08	11.45628774	HERPUD2
34826	2.196328413	1.024180673	10.16313016	2.75E-09	9.47E-08	11.45521102	SLC38A7
24240	1.906596643	-0.80423761	10.15924917	2.77E-09	9.51E-08	11.44875519	CD109
32232	3.706772232	2.700032098	10.15922529	2.77E-09	9.51E-08	11.44871545	43898
1262	4.511121807	3.159157009	10.15487406	2.79E-09	9.57E-08	11.44147526	SOCS7
25899	1.839125618	0.328142294	10.15386938	2.79E-09	9.58E-08	11.4398032	HIST2H3D
25677	2.467812018	1.320841239	10.15135803	2.80E-09	9.61E-08	11.43562313	ANKMY1
14043	2.666851918	0.481129612	10.15020543	2.81E-09	9.62E-08	11.4337044	NEDD1
39541	5.297891306	3.599269233	10.14705934	2.82E-09	9.67E-08	11.42846632	UBQLN3
7351	3.274313754	1.719329366	10.14308489	2.84E-09	9.71E-08	11.42184737	ATXN3L
6463	2.999214783	-0.159608037	10.14255356	2.84E-09	9.71E-08	11.42096236	DBF4
37139	2.691059499	1.382969117	10.14252613	2.84E-09	9.71E-08	11.42091668	HK1
15560	3.30738465	2.404494547	10.1401547	2.85E-09	9.73E-08	11.4169663	TTC12
17227	1.603437764	0.728780834	10.13998208	2.86E-09	9.73E-08	11.41667873	C1orf192
3969	2.530630166	1.35866859	10.13795423	2.87E-09	9.75E-08	11.41330012	MGC14425
26098	3.529495402	3.408229647	10.13793403	2.87E-09	9.75E-08	11.41326647	C12orf54
21713	1.371497341	1.260986541	10.1367171	2.87E-09	9.76E-08	11.41123869	CEND1
41389	-1.120207325	0.462010491	-10.12980241	2.90E-09	9.85E-08	11.3997134	ZCCHC24
31531	4.19817082	3.14828171	10.12851837	2.91E-09	9.85E-08	11.39757255	SPACA3
9262	2.982427445	1.634072223	10.12826871	2.91E-09	9.85E-08	11.39715628	C19orf71
32377	2.078262831	0.561689904	10.12582239	2.92E-09	9.88E-08	11.39307697	C2orf63
19734	4.200697027	2.62595457	10.11684915	2.97E-09	1.00E-07	11.37810773	C16orf55
20155	3.443492515	1.950457796	10.11650228	2.97E-09	1.00E-07	11.37752888	C9orf57
22602	1.538734482	-0.490121956	10.11615027	2.97E-09	1.00E-07	11.37694143	POLR1B
4847	4.474501427	2.889141774	10.10962316	3.00E-09	1.01E-07	11.36604625	SUNC1
29612	2.302917358	0.673708986	10.10718604	3.01E-09	1.01E-07	11.36197686	AGBL5
5650	3.060190181	1.883550871	10.10530457	3.02E-09	1.02E-07	11.35883476	C1orf92
9029	-1.500287601	-0.007866171	-10.10065792	3.05E-09	1.02E-07	11.35107297	CTDSP2
41134	4.844702751	3.264481987	10.09417273	3.08E-09	1.03E-07	11.34023574	IQCF1
6937	0.943808968	0.568897042	10.09267015	3.09E-09	1.03E-07	11.33772409	PSMC1
40110	2.432614143	1.804267061	10.09131674	3.09E-09	1.04E-07	11.33546157	SOCS7
28530	4.103905668	2.44800155	10.08726445	3.12E-09	1.04E-07	11.32868595	RP13-401N8.2
26419	0.825149955	0.380376575	10.08714631	3.12E-09	1.04E-07	11.32848838	WDR26
20103	3.379622598	1.011256992	10.07968333	3.15E-09	1.05E-07	11.31600466	HIST1H2AH
9032	2.160531574	1.639007747	10.07963874	3.15E-09	1.05E-07	11.31593005	KLHL12
8434	5.175719994	3.285010663	10.07604438	3.17E-09	1.06E-07	11.30991517	LOC285548
20743	-1.445948386	0.935823112	-10.07370568	3.19E-09	1.06E-07	11.30600072	MAP1B
40738	1.124408508	0.744462087	10.07222638	3.19E-09	1.06E-07	11.30352435	SAP18
36902	1.707283178	1.27957699	10.06370239	3.24E-09	1.08E-07	11.28925001	EXOC5
9142	1.453496645	-0.379208071	10.05987473	3.26E-09	1.08E-07	11.28283735	DHRS11
16078	1.402720179	0.421456074	10.0579682	3.27E-09	1.08E-07	11.27964258	ATG3
35196	1.789935304	0.516997198	10.04943117	3.32E-09	1.10E-07	11.26533176	SMCHD1
14122	3.8857645	2.228269878	10.04748476	3.33E-09	1.10E-07	11.26206772	CYLC1
24384	4.642537344	1.76247563	10.04582428	3.34E-09	1.10E-07	11.25928282	LRWD1
38582	1.684914341	-1.488416603	10.0441914	3.35E-09	1.11E-07	11.25654388	KRT86
38475	1.248175673	0.536760092	10.04210008	3.36E-09	1.11E-07	11.25303549	ATMIN
13411	3.069834627	1.915038248	10.04080445	3.36E-09	1.11E-07	11.2508617	C17orf50
24419	4.96093687	3.813811591	10.03426808	3.40E-09	1.12E-07	11.23989191	ACTRT2
3193	1.394132284	1.048970806	10.03306785	3.41E-09	1.12E-07	11.23787705	ARIH1
26400	-1.808834893	-0.008402044	-10.03050241	3.42E-09	1.12E-07	11.23356977	IGF1R
11017	2.486138833	1.244447185	10.02817216	3.44E-09	1.13E-07	11.22965669	XIRP2
15960	1.298264833	0.594517341	10.02317886	3.46E-09	1.14E-07	11.22126946	SLC4A10
14138	3.211000446	1.923181956	10.02208433	3.47E-09	1.14E-07	11.21943059	PPP3R2
36136	3.641447889	1.062905219	10.02020995	3.48E-09	1.14E-07	11.21628116	LAMP3
31611	2.26953676	1.992046369	10.01905855	3.49E-09	1.14E-07	11.21434632	FAM161B
1679	3.36579729	2.536852441	10.01887495	3.49E-09	1.14E-07	11.21403778	C9orf79
10811	0.976747229	0.438887293	10.01189728	3.53E-09	1.15E-07	11.20230876	RNMTL1
1963	3.480522957	2.172245817	10.00900362	3.55E-09	1.15E-07	11.19744297	LOC100131117
22257	0.866211691	0.495041274	10.00802953	3.55E-09	1.16E-07	11.19580478	ATF2
36377	1.49772541	-0.228155132	10.00773543	3.55E-09	1.16E-07	11.19531015	CLK2
12638	1.602808132	0.606169384	10.00637568	3.56E-09	1.16E-07	11.19302311	LZIC
35590	1.341466191	0.622801189	10.00512508	3.57E-09	1.16E-07	11.19091948	C19orf70
37447	2.553380155	1.406728186	10.00429939	3.57E-09	1.16E-07	11.18953047	C17orf79
6993	5.619891732	-0.956192309	10.00394107	3.58E-09	1.16E-07	11.18892768	SPANXD
1344	-1.690063552	-1.192832631	-10.00078056	3.60E-09	1.16E-07	11.18361009	LYN
18587	0.847732834	-0.633515082	9.994788995	3.63E-09	1.17E-07	11.1735259	tcag7.350
20679	1.024466603	0.325154228	9.993268771	3.64E-09	1.18E-07	11.17096658	C21orf29
13681	2.465325117	2.312464775	9.992043597	3.65E-09	1.18E-07	11.16890378	ERO1LB
7923	2.164363596	0.069789675	9.989209899	3.67E-09	1.18E-07	11.16413203	FANCM
36650	3.993768644	3.058936231	9.981300028	3.71E-09	1.20E-07	11.15080723	GKAP1
27521	1.485009802	0.715712862	9.980263451	3.72E-09	1.20E-07	11.14906048	LOC388494
39692	4.064789424	-1.627879405	9.977186477	3.74E-09	1.20E-07	11.14387464	KIF15
18680	1.146251142	-0.443686415	9.976419395	3.74E-09	1.20E-07	11.14258165	RPL15
17085	2.67651332	1.035944289	9.974253729	3.76E-09	1.21E-07	11.13893081	B9D1
42329	4.918217392	3.66274051	9.966773819	3.81E-09	1.22E-07	11.12631697	C16orf82
17071	2.318143597	-1.117610995	9.964783505	3.82E-09	1.22E-07	11.12295944	C9orf40
31817	2.376353346	-0.659184786	9.95151739	3.90E-09	1.25E-07	11.10056809	PLK4
23628	-1.163824303	-0.232337894	-9.949846933	3.91E-09	1.25E-07	11.09774708	COPA
26757	1.329862767	0.736730026	9.949352562	3.92E-09	1.25E-07	11.09691213	MED7
37953	-1.030016394	-0.969560937	-9.948770487	3.92E-09	1.25E-07	11.09592903	WDR89
10703	3.349644627	1.999288032	9.948114177	3.93E-09	1.25E-07	11.0948205	IQCF2
25751	1.680562204	0.020046216	9.947294262	3.93E-09	1.25E-07	11.09343556	CXXC5
9661	2.949596816	2.577172117	9.945484925	3.94E-09	1.26E-07	11.09037907	UBXN10
3355	1.662442053	0.545733514	9.944205981	3.95E-09	1.26E-07	11.08821833	EHBP1
33407	3.817434479	1.801482357	9.941969626	3.97E-09	1.26E-07	11.08443958	SELV
11389	3.123059909	2.164732913	9.940001782	3.98E-09	1.26E-07	11.08111404	LRRC46
30690	2.362043088	0.166914745	9.938955254	3.99E-09	1.27E-07	11.07934528	FLJ27352
38135	5.001212659	3.387337524	9.924645069	4.08E-09	1.30E-07	11.05514591	C12orf50
27250	2.888452363	1.448595564	9.922455735	4.10E-09	1.30E-07	11.05144143	TAS2R1
13370	2.487856692	1.311296407	9.92241503	4.10E-09	1.30E-07	11.05137255	C9orf135
40944	-1.334511461	-1.743695572	-9.920918008	4.11E-09	1.30E-07	11.04883915	ZNF480
35805	1.544416753	-0.373968605	9.919097114	4.12E-09	1.30E-07	11.0457573	C13orf23
12123	2.109852578	0.915496036	9.917106007	4.13E-09	1.31E-07	11.04238691	CNBD1
2079	2.707655113	1.438479619	9.915173225	4.15E-09	1.31E-07	11.03911478	RALGPS2
24064	1.050069584	0.035003547	9.910197746	4.18E-09	1.32E-07	11.03068939	EIF3G
32508	2.561823188	1.452247596	9.908435336	4.19E-09	1.32E-07	11.02770424	C12orf56
33695	1.615042233	1.298256912	9.906073035	4.21E-09	1.33E-07	11.0237024	JMY
23016	5.120473343	3.618792043	9.903982809	4.23E-09	1.33E-07	11.0201609	TMCO2
6240	2.228046039	0.645751633	9.90345629	4.23E-09	1.33E-07	11.01926872	C6orf97
31573	3.150018659	1.659030595	9.899126477	4.26E-09	1.34E-07	11.01193069	KLK13
14858	2.20081618	1.178614412	9.896208456	4.28E-09	1.34E-07	11.00698403	OPRM1
28929	1.658564879	0.541923447	9.894567056	4.29E-09	1.34E-07	11.00420105	C10orf81
4772	2.465654736	1.257756513	9.891850949	4.31E-09	1.35E-07	10.9995952	RAB11FIP4
13705	1.344660127	1.700367316	9.891189024	4.32E-09	1.35E-07	10.9984726	ZBTB44
19412	3.83645275	2.412707311	9.89020446	4.32E-09	1.35E-07	10.99680272	ADAM2
28906	3.313484244	1.778957701	9.888685478	4.34E-09	1.35E-07	10.99422621	KLF17
28648	1.552467066	0.709828302	9.880521844	4.40E-09	1.37E-07	10.98037412	RNF20
12762	3.216811591	1.804238654	9.87541083	4.43E-09	1.38E-07	10.9716976	TEX13A
2010	1.324164882	-0.217855214	9.87539457	4.43E-09	1.38E-07	10.97166999	KDELR2
21375	2.167262525	2.010766178	9.863375371	4.52E-09	1.41E-07	10.95125345	SRPK2
37329	1.060134864	-0.416767153	9.859962667	4.55E-09	1.41E-07	10.94545321	MMACHC
15878	1.84115308	0.631762247	9.851512869	4.61E-09	1.43E-07	10.93108579	PPFIA1
7587	-1.496767071	-0.4042652	-9.849851921	4.63E-09	1.43E-07	10.9282606	NEU1
28688	2.100902489	0.329141763	9.84541789	4.66E-09	1.44E-07	10.92071691	LRRC37A4
44574	2.167494606	0.763773922	9.845231731	4.66E-09	1.44E-07	10.92040014	FLJ36000
35438	1.223569913	0.630385968	9.844462476	4.67E-09	1.44E-07	10.91909113	C1orf124
35543	1.277938667	-0.014000514	9.839945162	4.71E-09	1.45E-07	10.91140274	CSNK2B
17147	2.838473702	2.048953769	9.838443098	4.72E-09	1.46E-07	10.9088457	C17orf98
8868	3.607877248	2.241515868	9.837727377	4.72E-09	1.46E-07	10.90762719	C9orf144B
13599	1.694411553	0.526039842	9.832445079	4.77E-09	1.47E-07	10.89863221	HEMK1
22204	1.337809454	0.549774684	9.824885578	4.83E-09	1.48E-07	10.88575353	GTF2F1
18600	1.620189418	0.344120024	9.822186861	4.85E-09	1.49E-07	10.8811542	SETD4
32483	3.082775943	1.925872077	9.821762803	4.85E-09	1.49E-07	10.88043141	FTMT
28413	4.035252163	0.147509999	9.817881209	4.88E-09	1.50E-07	10.87381436	LOC100133469
18391	1.56879963	-0.595367169	9.811129842	4.94E-09	1.51E-07	10.86230074	AGPAT9
6284	2.406550872	2.904032839	9.808726598	4.96E-09	1.52E-07	10.85820095	C1orf102
18078	1.65802973	0.519609073	9.804825497	4.99E-09	1.53E-07	10.85154441	SPTBN2
8420	2.734960676	1.814749659	9.796753653	5.06E-09	1.55E-07	10.8377653	CCNY
5883	3.993265555	1.927494889	9.793605532	5.09E-09	1.55E-07	10.8323891	SPAM1
44608	-1.471018256	-0.389182423	-9.792745344	5.09E-09	1.55E-07	10.8309199	C6orf1
18712	4.009398437	3.21252421	9.787361059	5.14E-09	1.57E-07	10.82172151	HRASLS
23338	-1.492218855	-0.040515566	-9.787071804	5.14E-09	1.57E-07	10.82122725	CAPN2
12713	2.578823205	-2.422207821	9.78096968	5.20E-09	1.58E-07	10.81079799	ATAD4
29231	3.627341109	2.31427311	9.780845027	5.20E-09	1.58E-07	10.8105849	BTG4
34435	4.295115651	2.283368578	9.780275453	5.20E-09	1.58E-07	10.80961119	PLSCR2
36724	4.205984996	2.787112852	9.77950407	5.21E-09	1.58E-07	10.80829241	SIRPD
31547	1.670834006	1.734069232	9.778998239	5.21E-09	1.58E-07	10.80742759	OR7E156P
39952	2.826409795	2.008584184	9.778960504	5.21E-09	1.58E-07	10.80736307	LOC100131576
19379	2.06905921	0.350374857	9.77620942	5.24E-09	1.59E-07	10.80265896	LOC401127
9499	2.495537724	0.786871325	9.774209291	5.26E-09	1.59E-07	10.79923834	KLHL7
24065	4.419323693	3.18607181	9.772000657	5.28E-09	1.59E-07	10.79546055	C3orf44
18460	2.175631048	0.684604163	9.771140914	5.28E-09	1.59E-07	10.79398983	LNX1
26380	1.795305872	1.377830086	9.770615411	5.29E-09	1.59E-07	10.79309084	IP6K1
6959	2.280314822	0.976358051	9.758488144	5.40E-09	1.63E-07	10.77233484	SKAP2
34450	-0.966994419	-1.271269034	-9.757437316	5.41E-09	1.63E-07	10.77053548	DUSP12
8683	-1.40132125	0.153541632	-9.750335296	5.47E-09	1.64E-07	10.75837094	PARVA
6505	3.572812571	1.946835872	9.744864796	5.52E-09	1.66E-07	10.74899668	C20orf195
21830	2.45902356	2.032630019	9.744188202	5.53E-09	1.66E-07	10.74783701	RP5-1022P6.6
22354	2.073406989	1.360312553	9.743244354	5.54E-09	1.66E-07	10.74621918	SH3GLB1
37372	2.317643255	-0.276568089	9.743061596	5.54E-09	1.66E-07	10.7459059	STRBP
5060	4.560340428	2.636688602	9.742581728	5.55E-09	1.66E-07	10.74508331	C13orf28
28409	2.021241419	-0.957431215	9.735842996	5.61E-09	1.68E-07	10.73352883	GINS1
30179	1.881922994	0.895383553	9.734899407	5.62E-09	1.68E-07	10.73191047	TBC1D20
41236	3.706959793	1.854188882	9.733982548	5.63E-09	1.68E-07	10.73033785	LOC202051
35338	1.620391477	0.869521649	9.731036293	5.66E-09	1.69E-07	10.72528366	SHARPIN
15954	3.734442914	1.791299105	9.729924788	5.67E-09	1.69E-07	10.72337663	RIMBP3
15289	2.482040453	0.968961434	9.72498497	5.71E-09	1.70E-07	10.71489947	BZW1P1
18233	1.214415306	-0.279533127	9.718397274	5.78E-09	1.72E-07	10.70358971	TOE1
3180	3.118557073	2.278202839	9.713936593	5.82E-09	1.72E-07	10.69592856	AKIRIN1
8296	-1.07924247	-0.134406836	-9.713755561	5.82E-09	1.72E-07	10.69561759	DOK4
22900	2.547067264	0.67829661	9.71334287	5.83E-09	1.72E-07	10.69490867	B9D1
16630	-1.717013571	-0.692572797	-9.713104961	5.83E-09	1.72E-07	10.69449998	NMI
30670	-1.653636776	-0.082039547	-9.709996261	5.86E-09	1.73E-07	10.68915906	GLIPR2
29028	1.91498819	0.739979071	9.709013597	5.87E-09	1.73E-07	10.68747055	PPP1CC
38447	1.777746	0.647160214	9.705751862	5.90E-09	1.74E-07	10.68186503	GTF3C4
18202	2.129297157	0.863736196	9.703285558	5.93E-09	1.74E-07	10.67762564	CCDC39
31939	1.417428855	0.708256258	9.699794797	5.96E-09	1.75E-07	10.671624	SI
29496	3.514633693	1.898853666	9.696001983	6.00E-09	1.76E-07	10.66510134	LRRC18
25045	2.200048081	1.497043296	9.695851722	6.00E-09	1.76E-07	10.6648429	MGC119295
14208	4.380944313	2.782666541	9.688001388	6.08E-09	1.78E-07	10.65133654	FLJ44048
44594	4.598799545	2.98298153	9.686890121	6.10E-09	1.79E-07	10.64942401	LOC645733
41441	2.57574039	0.486203428	9.686655731	6.10E-09	1.79E-07	10.64902059	FGFR1OP
35903	4.94196	3.755514381	9.680462092	6.16E-09	1.80E-07	10.63835813	C1orf223
9239	5.101281837	3.140152226	9.678099163	6.19E-09	1.81E-07	10.63428905	ACRV1
41823	1.956340309	1.401105813	9.674871497	6.22E-09	1.82E-07	10.62872974	H3F3B
13784	2.591890572	1.382787858	9.674505711	6.22E-09	1.82E-07	10.62809963	INPP1
31184	2.28249394	0.873097051	9.670352912	6.27E-09	1.83E-07	10.62094478	SURF2
32496	2.472686173	1.150464583	9.668483361	6.29E-09	1.83E-07	10.61772304	ZAR1
31493	3.895270717	2.621168312	9.667252361	6.30E-09	1.84E-07	10.61560146	TMEM202
37064	1.86662129	0.22380154	9.665832818	6.32E-09	1.84E-07	10.61315469	COL25A1
22227	1.726968194	0.631695689	9.661557536	6.36E-09	1.85E-07	10.60578419	CTAGE4
30368	5.148022098	3.467603711	9.660097045	6.38E-09	1.85E-07	10.60326581	SPATA19
40169	2.314972806	1.342680586	9.659103814	6.39E-09	1.86E-07	10.60155299	DSCR9
33633	-0.961822343	-0.063170192	-9.656942695	6.41E-09	1.86E-07	10.59782574	FPGS
16262	4.450992627	-0.212845469	9.656862626	6.41E-09	1.86E-07	10.59768764	KRT23
15115	2.232596845	1.395732946	9.650861883	6.48E-09	1.88E-07	10.58733514	LOXHD1
33280	6.442910709	-1.249840825	9.639407414	6.61E-09	1.91E-07	10.56756145	SPANXA1
17145	1.59299135	0.967458425	9.639349858	6.61E-09	1.91E-07	10.56746205	HYDIN
33852	1.658167806	0.597422694	9.639177969	6.61E-09	1.91E-07	10.5671652	CTAGE4
12403	1.512870381	1.62611929	9.63566324	6.65E-09	1.92E-07	10.5610944	PPP1R2
22696	1.560830695	-1.147619401	9.633123303	6.68E-09	1.93E-07	10.55670635	CDCA3
32309	2.176141501	1.224811841	9.631689205	6.70E-09	1.93E-07	10.55422842	TMEM53
8579	1.63053963	0.255550841	9.629829017	6.72E-09	1.94E-07	10.55101388	PSME4
41674	2.652376855	0.47702126	9.626435059	6.76E-09	1.95E-07	10.54514776	HGFAC
27242	2.573645763	1.600716646	9.625811616	6.76E-09	1.95E-07	10.54407005	LOC541473
32084	3.213554811	3.950915547	9.625740107	6.76E-09	1.95E-07	10.54394643	C10orf82
17550	3.241520162	2.333006151	9.62271267	6.80E-09	1.95E-07	10.53871234	CTNNA3
33278	-0.872623473	-1.246580203	-9.609699543	6.95E-09	1.99E-07	10.51620112	INPPL1
19759	1.634989809	1.059824317	9.605982185	7.00E-09	2.00E-07	10.50976665	ZNF546
13824	-1.076936579	-0.22647876	-9.601733597	7.05E-09	2.02E-07	10.50241055	IKBKB
16414	3.241560142	1.978156097	9.600279401	7.07E-09	2.02E-07	10.4998922	LOC339316
23547	1.817444314	-0.29872555	9.600226521	7.07E-09	2.02E-07	10.49980062	KRT34
41702	2.822838559	1.732914631	9.595666843	7.12E-09	2.03E-07	10.49190252	ZNF645
2019	2.189165179	-5.30E-05	9.592616166	7.16E-09	2.04E-07	10.48661681	GMPS
37793	2.942466643	-0.358293591	9.591842584	7.17E-09	2.05E-07	10.48527629	GK
2632	1.471160416	0.318915745	9.588704338	7.21E-09	2.06E-07	10.47983734	TBP
25749	0.852465122	0.263173816	9.587049097	7.23E-09	2.06E-07	10.47696812	SLFNL1
40538	0.920447153	-0.178149485	9.585244821	7.25E-09	2.06E-07	10.47384017	DUS1L
18267	1.682576753	1.093068567	9.583135199	7.28E-09	2.07E-07	10.47018235	NCRNA00153
36487	4.10916639	2.714890317	9.582727754	7.28E-09	2.07E-07	10.46947582	C20orf79
37069	1.452669533	-0.282410024	9.57913596	7.33E-09	2.08E-07	10.46324663	MRPL39
31691	1.411702475	0.817973909	9.578283537	7.34E-09	2.08E-07	10.46176805	CHKB
17343	2.508952293	1.863604692	9.57716389	7.35E-09	2.09E-07	10.45982582	ELL3
26473	2.980428284	2.998703662	9.5765116	7.36E-09	2.09E-07	10.45869423	CCDC96
17483	-0.980233003	-0.78838214	-9.57586052	7.37E-09	2.09E-07	10.45756468	TTC38
11251	1.726800822	0.980799417	9.57476014	7.38E-09	2.09E-07	10.45565554	APITD1
7614	-1.527354769	-0.586505748	-9.572737368	7.41E-09	2.10E-07	10.45214567	SLC37A3
40776	3.253815344	1.9175072	9.572124732	7.41E-09	2.10E-07	10.45108253	C1orf87
36314	4.606192934	3.301997763	9.570692649	7.43E-09	2.10E-07	10.44859719	ALS2CR11
36345	1.409569012	1.303281962	9.569365535	7.45E-09	2.10E-07	10.44629379	TRAM2
24328	3.197789557	2.022450019	9.567941317	7.47E-09	2.11E-07	10.4438216	NCRNA00158
33869	-1.795693646	0.143167695	-9.56676807	7.48E-09	2.11E-07	10.44178487	RIPK1
43176	-1.340217655	-0.436196839	-9.562448256	7.54E-09	2.12E-07	10.43428428	ZC3H7A
26042	3.60472603	-0.843432992	9.55872048	7.59E-09	2.13E-07	10.42780978	PTTG1
15451	2.262250683	0.096264833	9.558472634	7.59E-09	2.13E-07	10.42737925	RLN2
1823	2.129166293	0.653760009	9.557181538	7.61E-09	2.14E-07	10.42513639	SBDS
9630	1.336154054	0.870230392	9.549914449	7.70E-09	2.16E-07	10.41250832	PAPD5
6707	-1.007639505	-0.704693008	-9.545460444	7.76E-09	2.17E-07	10.4047653	ZNF317
26549	1.003670903	-0.146554752	9.543799321	7.78E-09	2.18E-07	10.4018769	LOC646672
11974	1.366735214	0.150513156	9.536963944	7.87E-09	2.20E-07	10.38998776	ACTR3B
35171	-1.234674207	-1.478117215	-9.535990595	7.89E-09	2.20E-07	10.38829428	IDS
22203	1.24863247	0.428032192	9.532389314	7.94E-09	2.21E-07	10.38202758	RANBP3
43412	1.537841281	0.139267339	9.531859015	7.94E-09	2.21E-07	10.38110465	BCL2L11
4219	-1.324988675	0.964273515	-9.529656171	7.97E-09	2.22E-07	10.37727047	GP9
21575	1.180192612	0.081670681	9.526349538	8.02E-09	2.23E-07	10.37151393	CNOT6
17879	1.421943716	0.32440498	9.525735238	8.03E-09	2.23E-07	10.37044434	ATG9B
43411	3.159361345	2.38324298	9.523343558	8.06E-09	2.24E-07	10.36627961	PPP3R2
21820	1.303977051	-0.01245121	9.522538407	8.07E-09	2.24E-07	10.36487741	TNRC6C
15005	1.180752817	1.206847296	9.516609146	8.16E-09	2.26E-07	10.35454885	C3orf38
29713	1.507753064	1.102407195	9.513946393	8.19E-09	2.27E-07	10.349909	DGCR6L
30511	2.362785145	1.530811738	9.512909008	8.21E-09	2.27E-07	10.34810111	CCDC117
5809	1.383440613	0.138200928	9.511564125	8.23E-09	2.28E-07	10.34575714	PTPMT1
1562	-1.254842144	-0.29833213	-9.508012178	8.28E-09	2.29E-07	10.33956541	ZFYVE26
27576	1.22641806	0.745158945	9.507364492	8.29E-09	2.29E-07	10.3384362	NSUN3
17898	1.896313429	0.899019233	9.506269549	8.30E-09	2.29E-07	10.3365271	HSFX1
9074	2.749756137	1.150038078	9.504133439	8.33E-09	2.30E-07	10.33280222	UNC13C
30568	-1.288497065	-0.784296582	-9.50263507	8.35E-09	2.30E-07	10.33018907	RP11-345P4.4
43619	2.697851814	1.885906853	9.502298256	8.36E-09	2.30E-07	10.32960163	RASSF8
1089	1.661874202	0.209633916	9.500531667	8.38E-09	2.31E-07	10.32652027	SF3A1
15025	3.245824449	2.247983025	9.49608686	8.45E-09	2.33E-07	10.31876571	LRRC6
25706	3.842515143	2.641561516	9.495691108	8.45E-09	2.33E-07	10.31807515	CCDC65
44174	3.729047715	2.696644218	9.49396747	8.48E-09	2.33E-07	10.31506728	C19orf41
25068	-0.715785015	-1.284814484	-9.492627969	8.50E-09	2.33E-07	10.3127295	MNAT1
27442	2.566115035	1.373770334	9.48656814	8.59E-09	2.35E-07	10.30215068	TNFAIP8L1
38320	2.583967411	2.277134085	9.484367574	8.62E-09	2.36E-07	10.29830795	CNTN2
39572	1.252020317	-0.483782505	9.484199045	8.62E-09	2.36E-07	10.29801363	LOC100131482
38001	2.869512382	1.45077891	9.473445771	8.78E-09	2.40E-07	10.27922677	C9orf93
9547	1.736266819	0.909516983	9.471130329	8.82E-09	2.41E-07	10.27517959	MOSPD3
14045	1.882126314	1.355712234	9.469462787	8.85E-09	2.42E-07	10.27226447	CUL9
14747	4.174154058	3.241914312	9.46871867	8.86E-09	2.42E-07	10.27096353	C6orf10
14070	-1.940823961	-1.023957215	-9.468071175	8.87E-09	2.42E-07	10.26983145	SAMD9
17434	1.02868837	-7.21E-05	9.465221225	8.91E-09	2.43E-07	10.26484798	MED12L
205	4.297500947	3.000243472	9.46343784	8.94E-09	2.44E-07	10.261729	TRIM36
9078	3.415086908	1.62329193	9.460641834	8.98E-09	2.44E-07	10.25683824	C4orf36
22119	1.559807925	0.92969123	9.46020143	8.99E-09	2.44E-07	10.2560678	LANCL2
11180	1.325963227	1.107244273	9.456464473	9.05E-09	2.45E-07	10.24952938	AHCYL2
17179	4.03817806	2.455936023	9.455565802	9.06E-09	2.45E-07	10.24795675	AKAP14
365	1.701669828	0.845425626	9.455432624	9.06E-09	2.45E-07	10.24772368	MKRN1
6122	2.180562814	0.763229885	9.455161083	9.07E-09	2.45E-07	10.24724847	LACTB2
23237	1.609899088	0.568431653	9.45504903	9.07E-09	2.45E-07	10.24705237	CNTNAP4
31289	1.710353753	1.931840778	9.452767698	9.10E-09	2.46E-07	10.24305954	AFF4
19475	-1.694306051	0.859423702	-9.45113509	9.13E-09	2.47E-07	10.24020171	KIAA0427
17141	2.554698363	-0.256263776	9.446444127	9.20E-09	2.49E-07	10.23198846	C15orf26
42260	3.283252566	2.053770245	9.441987408	9.28E-09	2.50E-07	10.22418277	ARRDC5
14680	1.772960309	-0.299153499	9.439511197	9.32E-09	2.51E-07	10.21984475	CAPN3
6482	4.69164678	2.900973748	9.437231167	9.35E-09	2.52E-07	10.21584972	CYLC2
6487	2.250651309	-0.959727186	9.43688762	9.36E-09	2.52E-07	10.21524771	DIAPH3
5008	-1.01359188	-0.791698373	-9.436753454	9.36E-09	2.52E-07	10.2150126	ZDHHC7
12344	3.035630324	1.132339334	9.427804009	9.51E-09	2.55E-07	10.19932467	TCFL5
35244	2.71448119	0.88339807	9.426523638	9.53E-09	2.56E-07	10.19707942	LOC90835
18252	1.265183195	0.273986881	9.424935061	9.55E-09	2.56E-07	10.19429341	FARS2
14311	3.463020903	0.707889654	9.421156553	9.62E-09	2.57E-07	10.18766547	DEPDC7
43750	2.364847257	1.363348401	9.420274369	9.63E-09	2.58E-07	10.18611776	VPRBP
15364	2.443999307	1.383394687	9.418399727	9.66E-09	2.58E-07	10.18282854	OR10J1
27272	1.267701156	0.751218394	9.418245629	9.66E-09	2.58E-07	10.18255815	HIST3H3
38319	-1.175955229	-1.280071421	-9.416352462	9.70E-09	2.59E-07	10.17923594	RNF113A
16314	3.730719745	2.760852241	9.413604982	9.74E-09	2.60E-07	10.17441374	TCTE3
10744	2.8502455	2.106603149	9.412672834	9.76E-09	2.60E-07	10.17277748	LOC646548
835	1.600781402	1.391629517	9.409361272	9.81E-09	2.61E-07	10.16696358	ZNF688
44633	2.581054747	1.385572094	9.406149259	9.87E-09	2.62E-07	10.16132313	RND2
4384	1.417579256	0.649828517	9.404124197	9.90E-09	2.63E-07	10.15776635	NOSIP
11824	2.025538232	-0.407622071	9.403880807	9.91E-09	2.63E-07	10.15733883	hCG_1774568
36460	2.146563747	1.265598541	9.403876217	9.91E-09	2.63E-07	10.15733077	KLHL12
8387	3.88862247	1.947910059	9.402905092	9.92E-09	2.63E-07	10.15562489	NIN
25304	2.027649245	0.147485954	9.396851663	1.00E-08	2.65E-07	10.14498874	C18orf10
31916	2.420555346	1.095164549	9.396847656	1.00E-08	2.65E-07	10.1449817	BACH1
44340	1.924122733	-0.652183296	9.396827416	1.00E-08	2.65E-07	10.14494613	SLC25A10
8385	1.724877311	0.790429215	9.396746402	1.00E-08	2.65E-07	10.14480376	PDXDC2
5232	2.356996079	-2.370173475	9.396019054	1.00E-08	2.65E-07	10.14352545	LHX2
29639	1.827199666	0.627450538	9.39316784	1.01E-08	2.66E-07	10.13851383	NR1H3
8154	1.678487963	-0.805171225	9.391722036	1.01E-08	2.67E-07	10.13597213	TUBGCP4
26360	-2.064117038	1.116961231	-9.388241047	1.02E-08	2.68E-07	10.12985151	LAMP2
42396	-1.374452339	1.063705964	-9.387321014	1.02E-08	2.68E-07	10.12823357	C9orf125
21376	1.379304347	-0.9211918	9.382831321	1.03E-08	2.70E-07	10.12033656	CKLF
3047	1.687811602	0.914159432	9.382520046	1.03E-08	2.70E-07	10.11978896	ARPC5L
42795	3.382802554	2.353679642	9.38085956	1.03E-08	2.71E-07	10.11686759	FHAD1
43144	-1.067581212	-1.284189014	-9.379794906	1.03E-08	2.71E-07	10.1149943	FAM62A
43856	-1.374546061	-2.085316682	-9.377112694	1.04E-08	2.72E-07	10.11027426	TAF9B
10027	-1.358150858	0.899227016	-9.375590593	1.04E-08	2.73E-07	10.10759532	BTBD9
14659	1.329633981	-0.786193074	9.373583624	1.04E-08	2.74E-07	10.10406256	LRFN4
102	1.622494005	0.793900524	9.367531466	1.06E-08	2.76E-07	10.09340617	C6orf120
19394	1.601053886	1.401283959	9.366113112	1.06E-08	2.77E-07	10.09090812	ZFYVE1
125	2.223776437	1.515287144	9.359131913	1.07E-08	2.80E-07	10.07860888	C2orf53
27124	5.85849433	2.416883229	9.357915676	1.07E-08	2.80E-07	10.07646552	RIMBP3
458	2.411567618	-0.784637501	9.351269957	1.09E-08	2.83E-07	10.06475055	IGSF10
27106	-1.586526635	0.599293953	-9.350455169	1.09E-08	2.83E-07	10.06331387	TSPAN5
26700	2.130422032	1.609101306	9.350146077	1.09E-08	2.83E-07	10.06276884	CCDC104
32490	1.786896544	-0.718420312	9.348169741	1.09E-08	2.84E-07	10.05928362	MST1R
28653	3.382790776	2.163519089	9.346210873	1.10E-08	2.85E-07	10.05582871	TTC16
21099	3.189525732	1.313902732	9.339108177	1.11E-08	2.88E-07	10.04329742	ZNF165
31640	3.849040071	2.097856711	9.338505166	1.11E-08	2.88E-07	10.04223324	C20orf141
17548	-0.977364678	0.121468965	-9.338403446	1.11E-08	2.88E-07	10.04205372	CCDC91
11334	1.551536639	0.679834655	9.333478998	1.12E-08	2.90E-07	10.03336131	DALRD3
13380	2.478787929	1.154401359	9.331918404	1.12E-08	2.91E-07	10.03060598	RUNX2
24816	2.670690331	1.668554989	9.328197544	1.13E-08	2.93E-07	10.0240353	C20orf112
23041	1.03563496	0.446501869	9.327942672	1.13E-08	2.93E-07	10.02358516	DDX19B
12153	3.39117165	2.137565797	9.326158258	1.13E-08	2.93E-07	10.02043337	FER1L5
43571	2.127145427	-1.276996469	9.324168593	1.14E-08	2.94E-07	10.01691858	LOC441795
19873	2.009427423	1.711958422	9.323963821	1.14E-08	2.94E-07	10.01655682	WDR66
6492	3.252255548	2.648940241	9.320114325	1.15E-08	2.96E-07	10.00975506	MEX3B
4574	3.526802409	2.44500386	9.317058218	1.15E-08	2.97E-07	10.00435381	CREM
19555	2.283744211	1.327894576	9.31645429	1.15E-08	2.97E-07	10.00328631	CEP70
24478	3.090442407	0.113075894	9.316314826	1.15E-08	2.97E-07	10.00303979	CDH18
3907	2.765257106	1.361126784	9.310657894	1.17E-08	3.00E-07	9.99303827	MTFR1
6750	4.56832783	3.734345499	9.310094021	1.17E-08	3.00E-07	9.992041113	CCDC7
28813	1.354535652	0.1681739	9.309957159	1.17E-08	3.00E-07	9.99179908	C14orf142
31546	-1.129129614	-0.106302792	-9.307328328	1.17E-08	3.01E-07	9.987149657	SHISA5
44897	4.080485066	3.060736082	9.306902327	1.17E-08	3.01E-07	9.986396137	PRKACG
44866	4.629508894	3.084819569	9.302865926	1.18E-08	3.03E-07	9.979255313	C6orf146
1484	4.163977922	2.31688941	9.295467863	1.20E-08	3.07E-07	9.966161962	C6orf10
7503	3.334921119	1.619736455	9.294324508	1.20E-08	3.07E-07	9.964137789	C5orf50
5174	1.489529798	1.243233631	9.293791372	1.20E-08	3.07E-07	9.963193879	ZNF213
5558	1.750259041	0.552682623	9.286982587	1.21E-08	3.11E-07	9.951135833	CIAPIN1
27302	2.312798637	-2.804157588	9.286869462	1.21E-08	3.11E-07	9.950935443	FGL1
36190	1.537309729	1.193725677	9.28612975	1.22E-08	3.11E-07	9.94962508	PCDHB7
26837	2.350124454	-0.059584764	9.282403952	1.22E-08	3.13E-07	9.943023953	TDP1
22751	1.412595014	1.48205975	9.281148795	1.23E-08	3.13E-07	9.94079975	SLC2A8
12528	1.819930073	1.678124834	9.280809162	1.23E-08	3.13E-07	9.940197868	AGPAT3
28054	-1.029725737	-0.329120151	-9.279593305	1.23E-08	3.14E-07	9.938043061	C8orf33
28181	1.528332386	0.909952219	9.276327698	1.24E-08	3.15E-07	9.932254642	STYX
20198	1.979164074	1.76716524	9.271498009	1.25E-08	3.18E-07	9.923691332	CTNNA2
2104	2.202571009	1.379091282	9.270259887	1.25E-08	3.18E-07	9.921495593	ZNRF4
23448	1.04606719	1.129469352	9.264044137	1.26E-08	3.21E-07	9.910469351	LOC441455
17467	2.135246707	0.683801659	9.261906848	1.27E-08	3.22E-07	9.906676831	PLCD4
38572	1.652754033	-0.025754061	9.258701904	1.28E-08	3.23E-07	9.900988714	PGAM5
14307	-1.097337834	-0.336180693	-9.258393626	1.28E-08	3.23E-07	9.900441515	ARMCX5
11988	4.231393052	3.200370966	9.257316856	1.28E-08	3.24E-07	9.898530132	PFN3
5178	1.312462468	0.654412025	9.254366726	1.29E-08	3.25E-07	9.893292576	GSTZ1
35113	-1.202317896	-0.92214668	-9.253417206	1.29E-08	3.26E-07	9.891606594	KIAA0323
12659	2.683759692	1.435476808	9.251721185	1.29E-08	3.26E-07	9.888594828	ALS2CR12
27654	0.764392058	1.539371305	9.250823004	1.29E-08	3.27E-07	9.886999705	C6orf72
22899	1.57327443	1.980947372	9.249188051	1.30E-08	3.27E-07	9.884095847	C4orf38
31554	3.982576548	2.54467357	9.247606265	1.30E-08	3.28E-07	9.881286093	C11orf88
26351	-1.29532533	0.077614518	-9.245654827	1.31E-08	3.29E-07	9.87781928	IGF2R
33826	2.35451356	-0.416240806	9.243550093	1.31E-08	3.30E-07	9.874079585	AIM1L
39506	1.252279662	-0.239136602	9.241730269	1.31E-08	3.31E-07	9.870845661	WDR92
23012	-1.201859677	0.316498182	-9.240629602	1.32E-08	3.31E-07	9.868889512	C3orf23
7550	4.22460632	3.371452175	9.238516077	1.32E-08	3.32E-07	9.865132835	DKKL1
7489	3.893262945	2.33956888	9.236369582	1.33E-08	3.33E-07	9.861316971	C2orf16
37272	3.31826692	2.160895703	9.230314834	1.34E-08	3.37E-07	9.850550157	CXorf27
37337	1.861327711	0.499923142	9.226004243	1.35E-08	3.39E-07	9.842882019	FAM118A
15817	1.377259213	0.148800297	9.221177758	1.36E-08	3.42E-07	9.834293326	PLCL1
25981	5.112672811	3.125520112	9.215507074	1.38E-08	3.45E-07	9.824198577	PIH1D2
28071	3.563888846	2.273143134	9.214464632	1.38E-08	3.45E-07	9.822342411	C6orf118
30922	2.641928274	1.827976374	9.214393509	1.38E-08	3.45E-07	9.822215763	ODF4
31612	0.9688209	0.344641486	9.213751141	1.38E-08	3.45E-07	9.821071891	CHCHD5
30797	-0.954996203	-0.206362556	-9.212965705	1.38E-08	3.45E-07	9.819673185	USP22
32060	1.989762333	0.706840116	9.211433762	1.39E-08	3.46E-07	9.816944868	CYTSB
29967	1.3722788	0.996907276	9.208054296	1.39E-08	3.48E-07	9.810925138	PPP4R1
27517	4.444914451	2.404550025	9.205257527	1.40E-08	3.49E-07	9.80594224	RP11-218C14.6
44253	3.395220701	2.053819069	9.197921538	1.42E-08	3.53E-07	9.792867214	PCSK4
16506	-1.035974402	-0.359449073	-9.196575191	1.42E-08	3.54E-07	9.790466852	RAB3GAP2
37956	2.241924942	1.415785134	9.195673301	1.43E-08	3.54E-07	9.788858769	CORT
19906	1.155734193	0.518800579	9.191631704	1.44E-08	3.57E-07	9.781651264	VWA5B1
21235	1.705820977	0.562869309	9.190048249	1.44E-08	3.57E-07	9.778826867	EXOSC4
29687	3.255663619	2.025894615	9.18925034	1.44E-08	3.58E-07	9.777403521	C20orf71
21061	4.71300196	3.311278309	9.185702234	1.45E-08	3.59E-07	9.77107326	UBL4B
10144	2.674243918	0.025412145	9.184940827	1.45E-08	3.60E-07	9.769714605	RDM1
5372	2.357493615	1.54260548	9.182889736	1.46E-08	3.61E-07	9.766054265	SERF1B
8007	7.501895918	2.445891582	9.181686355	1.46E-08	3.61E-07	9.763906482	ROPN1
26327	-0.778840553	0.213576472	-9.180351541	1.46E-08	3.62E-07	9.761523901	FLJ20021
22360	3.326170718	2.649427512	9.175318862	1.48E-08	3.65E-07	9.752538744	PPEF1
25576	1.903503473	1.37121091	9.174755394	1.48E-08	3.65E-07	9.751532546	WBSCR19
40122	0.705995779	-0.404490857	9.174009085	1.48E-08	3.65E-07	9.750199783	NMT1
6293	1.36832976	-0.611852444	9.17228935	1.49E-08	3.66E-07	9.747128396	BCL2L11
16634	2.458298244	0.620589896	9.171810306	1.49E-08	3.66E-07	9.746272774	CRIP3
29843	2.28970299	0.911827283	9.169371576	1.49E-08	3.67E-07	9.741916485	CYB5R4
18270	1.526425925	1.108069578	9.166289738	1.50E-08	3.69E-07	9.736410325	DGCR6
18003	5.002438791	2.456299272	9.162715989	1.51E-08	3.71E-07	9.73002376	SPA17
24189	-1.614014494	-0.906448085	-9.160216159	1.52E-08	3.72E-07	9.725555396	C17orf101
43296	-1.621311742	-0.761951748	-9.159280979	1.52E-08	3.73E-07	9.723883586	TRIM56
28815	1.94554663	1.029209029	9.157938145	1.52E-08	3.73E-07	9.721482822	REEP3
44941	2.444231129	0.645412568	9.152773994	1.54E-08	3.76E-07	9.71224801	DOC2A
7648	1.946372273	0.779947809	9.151343681	1.54E-08	3.77E-07	9.709689642	KATNAL1
13258	2.027754049	0.697790037	9.15123701	1.54E-08	3.77E-07	9.709498831	CAP1
12249	3.67032273	2.253191258	9.145793933	1.56E-08	3.80E-07	9.699760438	C6orf103
31632	-0.903192827	0.236512561	-9.143198649	1.56E-08	3.81E-07	9.695115784	GNA12
8608	1.25825078	0.023206845	9.14201481	1.57E-08	3.82E-07	9.692996837	C2CD3
28058	2.02211713	1.905540563	9.135808313	1.58E-08	3.86E-07	9.681884905	GSTO2
27247	-0.875138878	0.053108725	-9.13515243	1.59E-08	3.86E-07	9.680710341	ZNF271
12966	1.685582145	-1.522720674	9.126514659	1.61E-08	3.92E-07	9.665236537	GPR19
7397	3.614851961	2.039295808	9.124310268	1.62E-08	3.93E-07	9.661286025	FAM24A
7797	-1.127493728	-0.379920006	-9.123696322	1.62E-08	3.93E-07	9.660185653	RAB35
5210	3.926173371	2.263460631	9.12315915	1.62E-08	3.93E-07	9.659222844	OR4N4
5101	1.342967131	0.735973307	9.119726481	1.63E-08	3.96E-07	9.653069365	AP3M2
42089	3.521297334	0.898422531	9.117451195	1.64E-08	3.97E-07	9.648989797	ASRGL1
40716	1.815862262	-0.206018913	9.116084513	1.64E-08	3.98E-07	9.646539028	ZNF485
11668	2.010344663	0.77464649	9.115680479	1.64E-08	3.98E-07	9.645814459	HHIPL2
28227	1.449413142	0.714105342	9.113437972	1.65E-08	3.99E-07	9.641792498	FAM161A
11838	2.790520049	1.984663901	9.112937273	1.65E-08	3.99E-07	9.640894401	NUDCD3
9305	1.887750821	0.715950015	9.112748735	1.65E-08	3.99E-07	9.640556215	LOC100134119
9786	-1.307621913	-0.305494052	-9.111732166	1.65E-08	3.99E-07	9.638732682	OPA3
33614	1.966011727	-0.620523256	9.110892685	1.66E-08	4.00E-07	9.637226713	ITPKA
36177	4.858575136	3.549057624	9.110028257	1.66E-08	4.00E-07	9.635675894	SPACA1
15579	2.027673953	0.968252745	9.105328158	1.67E-08	4.03E-07	9.627242043	MYO18B
23950	-1.503476351	0.844481845	-9.104658973	1.67E-08	4.04E-07	9.626041027	MAP1B
39293	3.242880027	2.211460792	9.10350213	1.68E-08	4.04E-07	9.623964652	IZUMO1
588	1.485613784	0.012897533	9.103376784	1.68E-08	4.04E-07	9.623739662	HNRNPU
5839	1.16155789	0.752564087	9.100447848	1.69E-08	4.06E-07	9.618481803	CCDC101
23046	3.557720734	2.589162713	9.100034401	1.69E-08	4.06E-07	9.617739517	C22orf27
22901	1.100437165	-0.355053763	9.096258544	1.70E-08	4.08E-07	9.610959477	MGAT4A
20662	2.859780824	1.229501611	9.096094339	1.70E-08	4.08E-07	9.610664583	DYRK3
36468	1.792908555	0.86581751	9.093569569	1.71E-08	4.10E-07	9.60612995	LRRC37B
1460	-1.413392827	-0.032665095	-9.093030959	1.71E-08	4.10E-07	9.605162469	HOOK3
9042	2.072357501	0.759169812	9.088816468	1.72E-08	4.12E-07	9.597590872	DHX57
44693	2.644405733	0.457840708	9.087615818	1.72E-08	4.13E-07	9.595433409	PDE1C
3365	2.947622514	1.177600837	9.086072865	1.73E-08	4.14E-07	9.592660583	PDILT
1334	1.942010106	2.012778525	9.085252928	1.73E-08	4.14E-07	9.591186958	ADC
26389	1.316290483	0.366440965	9.081988886	1.74E-08	4.16E-07	9.58531982	DBI
19859	4.948229542	3.213462172	9.079716291	1.75E-08	4.17E-07	9.581234002	C11orf88
24830	4.485150668	4.007522584	9.079655168	1.75E-08	4.17E-07	9.581124101	ROPN1L
42561	4.627333774	3.015766585	9.078828649	1.75E-08	4.18E-07	9.57963796	MS4A5
37279	2.534372508	1.13181714	9.075710223	1.76E-08	4.20E-07	9.574030007	HSPB7
10867	1.487244114	0.9734255	9.075289967	1.76E-08	4.20E-07	9.573274153	HEXIM2
24722	6.725771703	2.668523562	9.073400471	1.77E-08	4.21E-07	9.569875504	ROPN1B
26291	4.089350894	2.838270894	9.072912685	1.77E-08	4.21E-07	9.568998045	C4orf45
23246	3.77957458	2.253234253	9.069980882	1.78E-08	4.23E-07	9.563723494	C20orf107
31058	2.521793241	1.156586844	9.068996462	1.78E-08	4.23E-07	9.561952192	HN1
8216	3.091455225	1.997676313	9.06870303	1.78E-08	4.23E-07	9.561424186	TSSK3
4896	4.135443581	2.557749872	9.066825706	1.79E-08	4.24E-07	9.558045832	C19orf36
32981	-1.051659983	-1.052327919	-9.064154215	1.80E-08	4.26E-07	9.553237543	UBE2K
33080	2.629601463	1.350270346	9.061884756	1.81E-08	4.28E-07	9.549152126	KIAA1409
3031	1.088996375	0.611483125	9.060291249	1.81E-08	4.28E-07	9.54628314	LIAS
9384	0.766564761	1.100786119	9.060181465	1.81E-08	4.28E-07	9.546085471	DHRS7B
16561	3.007671537	-0.094867437	9.059559993	1.81E-08	4.29E-07	9.544966461	AHRR
10699	2.093338434	0.98817318	9.058980774	1.81E-08	4.29E-07	9.543923486	SLC22A14
12060	1.323509774	1.098914785	9.057393627	1.82E-08	4.30E-07	9.541065356	BRAF
26224	2.114085426	0.252506943	9.056730704	1.82E-08	4.30E-07	9.539871468	YBX1
38654	1.462414158	0.093549888	9.054395376	1.83E-08	4.32E-07	9.535665222	PABPC3
23422	2.106495705	2.202280766	9.052318017	1.84E-08	4.33E-07	9.531923019	DFNB59
30548	1.756399125	0.69549698	9.05223655	1.84E-08	4.33E-07	9.531776251	ODF3
22102	4.485697218	2.838793333	9.050727325	1.84E-08	4.34E-07	9.52905713	EFCAB10
37534	4.650651962	4.018753993	9.04939484	1.85E-08	4.34E-07	9.526656192	GSG1
21467	4.811286485	-1.490693498	9.043178818	1.87E-08	4.39E-07	9.51545281	PBK
13168	1.716476085	-0.010035581	9.040625436	1.87E-08	4.40E-07	9.510849297	RUVBL1
2754	1.167017681	0.411067995	9.034865419	1.89E-08	4.45E-07	9.500461414	MON1A
35024	1.50519458	0.330917805	9.034801699	1.89E-08	4.45E-07	9.500346474	BCL2L11
6123	3.55492878	2.481610195	9.032728561	1.90E-08	4.46E-07	9.49660661	AKAP3
29484	1.342040931	1.145459526	9.031750506	1.90E-08	4.46E-07	9.494842042	PIBF1
6292	2.273806579	0.95038584	9.029501928	1.91E-08	4.48E-07	9.490784775	MMEL1
3555	1.510750484	0.942630083	9.025956821	1.92E-08	4.50E-07	9.484386758	PIGV
27453	3.942592372	3.251076477	9.019360404	1.95E-08	4.55E-07	9.47247756	LOC440934
10735	1.491177795	0.201193651	9.01898976	1.95E-08	4.55E-07	9.471808229	IL7
30335	0.984523325	0.787783349	9.017320296	1.95E-08	4.56E-07	9.468793197	SNUPN
13337	0.883405768	0.372207454	9.014701361	1.96E-08	4.58E-07	9.464062702	NDUFA13
17365	2.313414659	1.628666512	9.014509347	1.96E-08	4.58E-07	9.463715838	FLJ34651
23412	2.847056354	0.89797417	9.009337862	1.98E-08	4.62E-07	9.454372009	GALNT3
30418	5.25926177	2.754197312	9.004929617	2.00E-08	4.65E-07	9.446404461	YPEL1
20657	1.672006283	0.328515233	9.003378449	2.00E-08	4.66E-07	9.443600248	SLC25A19
28209	4.193281771	3.606423965	9.001786927	2.01E-08	4.67E-07	9.440722758	ACR
11232	-1.16136143	1.159681235	-9.001712397	2.01E-08	4.67E-07	9.440587999	IFNGR1
24931	2.498400384	1.760359619	9.000930863	2.01E-08	4.67E-07	9.43917485	C10orf63
24402	0.928165823	-0.285971344	8.997399986	2.02E-08	4.70E-07	9.432789416	ATG10
16890	1.951412315	1.516270591	8.995852144	2.03E-08	4.71E-07	9.429989702	RFFL
18866	1.286845066	0.466944555	8.994617961	2.03E-08	4.72E-07	9.427757105	ZNF214
4622	3.028248797	1.514236283	8.990653236	2.05E-08	4.75E-07	9.420583711	UBE2U
16733	1.28290692	-1.038361608	8.989733088	2.05E-08	4.75E-07	9.418918592	CD320
40162	1.355051095	-0.504761323	8.989272895	2.05E-08	4.75E-07	9.418085775	C8G
9881	3.172123969	1.911067042	8.987915706	2.06E-08	4.76E-07	9.415629494	FHAD1
42128	2.710251679	2.719451531	8.981782449	2.08E-08	4.81E-07	9.404526354	OSBPL10
28281	4.453419878	2.656734277	8.979406007	2.09E-08	4.82E-07	9.400222925	FAM47B
6661	1.328500882	0.771224445	8.97937127	2.09E-08	4.82E-07	9.400160016	SLC15A4
9621	1.112347828	0.351146332	8.978999866	2.09E-08	4.83E-07	9.399487383	TUSC2
23305	1.279729	0.281296202	8.978570197	2.09E-08	4.83E-07	9.398709206	UBIAD1
5223	1.135894531	-0.407515342	8.978043554	2.10E-08	4.83E-07	9.397755368	SSSCA1
19166	1.550020405	0.473882049	8.973563772	2.11E-08	4.86E-07	9.389640269	SOSTDC1
10307	4.823115116	3.259544295	8.969127363	2.13E-08	4.90E-07	9.381601165	ARMC3
15443	1.290052903	0.391071787	8.962598483	2.15E-08	4.95E-07	9.369765687	CLCNKA
26951	2.707467797	1.363881083	8.961652896	2.16E-08	4.96E-07	9.368051077	LOC285735
5992	5.066606854	3.554346127	8.960723576	2.16E-08	4.96E-07	9.36636585	HMGB4
34489	2.195802121	1.189362235	8.960527989	2.16E-08	4.96E-07	9.366011158	KIAA1432
6357	1.343579083	-0.989132921	8.957325456	2.18E-08	4.99E-07	9.360202751	NIP7
40116	3.179290515	1.722054207	8.949857395	2.20E-08	5.05E-07	9.346652796	SLC44A5
13888	1.850198605	0.903111801	8.949351336	2.21E-08	5.05E-07	9.345734345	CSMD1
34881	2.539536069	1.017885095	8.942875049	2.23E-08	5.11E-07	9.333977537	PRL
33043	-1.031943995	-0.690061024	-8.940060305	2.24E-08	5.13E-07	9.328866052	OSTCL
35346	1.727543776	-0.031673084	8.938927294	2.25E-08	5.13E-07	9.326808249	GMCL1
39086	1.559800911	0.665977222	8.938428433	2.25E-08	5.14E-07	9.325902151	LRGUK
2278	1.068427081	-0.672332215	8.937724077	2.25E-08	5.14E-07	9.324622751	C16orf52
6981	3.872624961	2.213038479	8.935543738	2.26E-08	5.16E-07	9.32066195	OR4N4
26289	1.130476725	1.172444395	8.935241928	2.26E-08	5.16E-07	9.320113634	OR7E13P
24455	0.99719003	-0.263115752	8.934202714	2.27E-08	5.16E-07	9.31822554	UBA52
8907	1.806051592	1.684833898	8.933926298	2.27E-08	5.16E-07	9.317723309	WDR48
35525	-1.216496085	-0.822037855	-8.932918722	2.27E-08	5.17E-07	9.315892526	TM9SF4
17871	-1.211753966	-0.532489373	-8.931266171	2.28E-08	5.18E-07	9.312889525	MAPK1IP1L
26894	-0.961370027	-0.74700755	-8.930435931	2.28E-08	5.19E-07	9.311380685	GGCX
10886	3.688822871	1.805069412	8.928884132	2.29E-08	5.20E-07	9.308560276	FAM71D
35117	3.797137102	2.299290061	8.926359808	2.30E-08	5.22E-07	9.303971623	LOC285441
30793	1.11671088	0.353527451	8.925236788	2.30E-08	5.22E-07	9.30192996	MGC70863
22956	1.416215957	0.749883077	8.925170049	2.30E-08	5.22E-07	9.301808621	CCDC82
6851	2.887943017	1.640679757	8.925002256	2.30E-08	5.22E-07	9.301503555	TSGA13
31031	2.518553104	1.808010205	8.920211473	2.32E-08	5.26E-07	9.292791853	PRPH
26500	1.394676809	0.787621125	8.920002884	2.33E-08	5.26E-07	9.292412482	LOC387761
43920	-1.192081871	-1.263976974	-8.919039332	2.33E-08	5.27E-07	9.290659942	NUDT22
21431	4.575734313	3.400812352	8.914435489	2.35E-08	5.31E-07	9.282284648	OLAH
13069	0.906317012	0.961358558	8.911242645	2.36E-08	5.34E-07	9.276474611	OR7E91P
19927	-1.229811774	0.040259135	-8.909338064	2.37E-08	5.35E-07	9.2730082	B4GALT4
17944	1.44700741	1.394585194	8.907462098	2.38E-08	5.37E-07	9.269593406	SETD3
30455	1.656097745	0.243406231	8.906643485	2.38E-08	5.37E-07	9.268103153	CCNH
44092	1.835847787	0.031571028	8.905796148	2.39E-08	5.38E-07	9.266560515	ZDHHC23
20594	2.228105497	3.001414957	8.903428511	2.40E-08	5.39E-07	9.262249568	B3GALT4
13921	3.62057357	0.525005799	8.903300838	2.40E-08	5.39E-07	9.262017083	ASRGL1
24783	1.551964778	0.861957122	8.902924916	2.40E-08	5.39E-07	9.261332537	TADA2L
6575	2.234560742	0.851319127	8.901927028	2.40E-08	5.40E-07	9.259515317	C20orf112
11084	1.863207433	1.055710901	8.899419464	2.41E-08	5.42E-07	9.254948302	NAT11
29594	4.345618304	2.662366665	8.898285427	2.42E-08	5.43E-07	9.252882614	LOC474358
44947	1.095767983	2.075324883	8.897146504	2.42E-08	5.44E-07	9.250807858	UBXN6
39368	0.884285962	0.724011072	8.888880889	2.46E-08	5.52E-07	9.235745449	C1orf50
21325	2.768717763	1.741177812	8.886684158	2.47E-08	5.53E-07	9.231740848	CCDC62
37045	-1.217309034	-1.153388003	-8.885510642	2.47E-08	5.54E-07	9.22960129	NUFIP2
1132	-0.940604268	-0.767397306	-8.88487483	2.48E-08	5.55E-07	9.228442002	GRB2
31641	-1.569337527	-0.515183965	-8.877214311	2.51E-08	5.62E-07	9.214470259	SGSH
21849	2.806740096	1.256374682	8.876950325	2.51E-08	5.62E-07	9.213988647	GTPBP2
14552	3.8293539	2.337236522	8.876031683	2.52E-08	5.62E-07	9.212312621	ELP2P
16837	1.74487539	0.765161205	8.87596061	2.52E-08	5.62E-07	9.212182947	AHI1
29720	3.51294783	1.743949577	8.873812194	2.53E-08	5.63E-07	9.208262798	SPAG9
10860	-1.667860316	-0.439031101	-8.873794697	2.53E-08	5.63E-07	9.208230868	HGSNAT
16819	4.725451474	2.967381976	8.872668888	2.53E-08	5.64E-07	9.206176394	C22orf23
236	-1.278264782	-0.450300467	-8.865433341	2.56E-08	5.71E-07	9.192968379	MAP4K5
34182	4.930111685	3.564854092	8.864549727	2.57E-08	5.72E-07	9.19135493	TIMD4
24899	1.233221487	0.02560365	8.864148778	2.57E-08	5.72E-07	9.190622777	WDR92
7543	1.770492152	0.041754657	8.863588206	2.57E-08	5.72E-07	9.189599109	C1QTNF3
31857	0.800992468	1.020141055	8.861735647	2.58E-08	5.73E-07	9.186215833	DHRS7B
33182	4.224104847	2.672130958	8.859315632	2.59E-08	5.75E-07	9.181795552	TTC25
26454	1.143255049	0.515657318	8.857580061	2.60E-08	5.77E-07	9.17862497	VIP
21678	1.163773846	0.832365095	8.855394923	2.61E-08	5.79E-07	9.174632547	C16orf35
12993	2.837478054	2.229138818	8.854277815	2.62E-08	5.79E-07	9.172591258	FAM181A
15319	-0.981420222	-1.129704425	-8.851081283	2.63E-08	5.82E-07	9.16674934	PDS5A
30759	3.830160242	3.279189487	8.850742103	2.63E-08	5.82E-07	9.166129384	CASC1
38313	-3.428278541	2.320678342	-8.85066591	2.63E-08	5.82E-07	9.165990116	STEAP4
10724	1.155543359	0.368259632	8.849582446	2.64E-08	5.83E-07	9.164009635	CHCHD6
28817	3.131334188	2.200817988	8.845173984	2.66E-08	5.87E-07	9.155949754	TTC12
35379	4.632953913	-0.918277133	8.843825427	2.67E-08	5.88E-07	9.153483712	SPANXB2
39851	4.633753891	1.017247719	8.842769814	2.67E-08	5.88E-07	9.151553195	CLGN
12281	1.441310706	0.445672019	8.842668852	2.67E-08	5.88E-07	9.151368548	CIAPIN1P
10413	1.826969971	-0.664275038	8.842151608	2.67E-08	5.89E-07	9.150422547	LRRC20
4258	3.305228514	-1.582286362	8.84019318	2.68E-08	5.90E-07	9.146840407	PTTG2
14721	1.593268725	1.768585717	8.839210501	2.69E-08	5.91E-07	9.14504281	C2orf74
4132	2.170128616	1.084640452	8.835402072	2.71E-08	5.95E-07	9.138074922	HIPK4
10792	3.425315414	0.888462993	8.834083706	2.71E-08	5.96E-07	9.1356624	HHIPL2
20107	-1.418029623	0.14418266	-8.833964543	2.71E-08	5.96E-07	9.13544433	FYCO1
9290	2.022620411	1.030530192	8.832623209	2.72E-08	5.97E-07	9.132989523	C11orf36
37568	2.404454223	1.283874914	8.832422228	2.72E-08	5.97E-07	9.132621682	GOT1L1
7292	4.386739259	2.980291193	8.832374915	2.72E-08	5.97E-07	9.132535089	ADAM30
13709	-0.855721584	-0.645053983	-8.830795426	2.73E-08	5.98E-07	9.129644074	CNO
23383	1.250070344	0.240918809	8.830419478	2.73E-08	5.98E-07	9.128955911	TRAPPC3
27206	2.116315988	1.125538031	8.829709696	2.74E-08	5.98E-07	9.127656622	GNG3
26384	1.432484262	0.581410881	8.829488576	2.74E-08	5.98E-07	9.127251838	JMJD1A
19825	-1.66342139	0.495365001	-8.829311538	2.74E-08	5.98E-07	9.126927746	KLF3
3070	2.453455647	0.289238772	8.829244801	2.74E-08	5.98E-07	9.126805573	AMOTL1
24426	2.783645259	0.943223789	8.826035511	2.75E-08	6.01E-07	9.120929796	KLF5
6800	1.420761521	1.571926594	8.825730395	2.76E-08	6.01E-07	9.1203711	CRAT
14495	-1.644292526	-2.664904887	-8.824835517	2.76E-08	6.02E-07	9.118732422	AADACL1
25586	2.284316498	0.425461418	8.818256684	2.79E-08	6.08E-07	9.106682199	LOC401022
13872	1.745106774	0.869774212	8.815991677	2.80E-08	6.10E-07	9.102532148	HIAT1
32129	-1.593887824	-0.674325558	-8.815972759	2.80E-08	6.10E-07	9.102497483	PTPN11
40884	1.272771047	-0.026251046	8.815698869	2.81E-08	6.10E-07	9.101995603	NRG1
38757	3.948134388	2.68991074	8.810038982	2.83E-08	6.16E-07	9.09162213	SPAG16
5717	4.589723388	3.101749178	8.801828381	2.88E-08	6.24E-07	9.076566209	C7orf45
7944	3.846964057	2.461951846	8.800782302	2.88E-08	6.25E-07	9.074647359	TMPRSS12
26715	1.238112167	0.532592964	8.79971794	2.89E-08	6.26E-07	9.072694826	ATG2B
34081	2.775767948	1.717626423	8.796316955	2.91E-08	6.29E-07	9.06645484	WDR64
37415	1.395140985	-0.164578038	8.795276953	2.91E-08	6.30E-07	9.064546384	FUT3
43364	2.110537849	1.618084179	8.793070193	2.92E-08	6.32E-07	9.060496399	ST7L
4359	1.359291204	0.568988694	8.792912471	2.92E-08	6.32E-07	9.060206913	CWC15
33103	-1.605943674	-0.326501811	-8.792806607	2.92E-08	6.32E-07	9.060012606	HS2ST1
44675	1.46526984	1.027307681	8.78855651	2.95E-08	6.36E-07	9.052210604	DDA1
36053	2.063335427	0.588753123	8.787468097	2.95E-08	6.36E-07	9.050212197	GABRG3
34176	-1.42687681	-0.593815451	-8.787288589	2.95E-08	6.36E-07	9.049882591	APH1A
2724	1.66217722	0.996465287	8.787210513	2.95E-08	6.36E-07	9.049739231	PSENEN
35688	2.178309505	1.251148544	8.787045292	2.95E-08	6.36E-07	9.049435854	TNFAIP8L3
22544	1.805907682	0.111029406	8.786990085	2.96E-08	6.36E-07	9.049334481	GDAP1L1
13800	-0.845812813	-0.609942194	-8.784514331	2.97E-08	6.38E-07	9.044788078	RILPL1
38250	1.822485316	1.168830648	8.783542243	2.97E-08	6.39E-07	9.043002741	CDC34
12271	-1.226900984	0.176492319	-8.78067391	2.99E-08	6.42E-07	9.037734041	SHISA5
24602	3.313948051	2.549406863	8.778926445	3.00E-08	6.44E-07	9.034523676	C20orf26
41716	-1.036772236	-0.355309012	-8.778818233	3.00E-08	6.44E-07	9.034324859	CHD2
11335	4.113385079	2.739717931	8.774592869	3.02E-08	6.48E-07	9.026560488	TPPP2
33976	0.81120381	0.004800513	8.768180789	3.06E-08	6.55E-07	9.014773398	C1orf118
19126	2.105700851	1.013503049	8.766644027	3.07E-08	6.56E-07	9.01194762	CRISP1
31358	-1.431178388	0.812132135	-8.766517397	3.07E-08	6.56E-07	9.011714761	EMILIN1
3194	1.344089829	-0.104429383	8.762846662	3.09E-08	6.60E-07	9.004963741	MRPL47
39925	2.693543685	-2.144695707	8.76267946	3.09E-08	6.60E-07	9.004656191	KYNU
22674	1.473970539	1.931052843	8.761898258	3.09E-08	6.60E-07	9.003219198	ZBTB44
35296	1.22542491	1.438373754	8.760953215	3.10E-08	6.61E-07	9.001480721	C6orf106
8011	2.832619985	1.809362326	8.759183033	3.11E-08	6.63E-07	8.99822402	tcag7.1017
35768	2.76013047	2.099929985	8.758889336	3.11E-08	6.63E-07	8.997683649	HINT3
16304	3.146709528	1.25734281	8.753365862	3.14E-08	6.69E-07	8.987518945	CPT1B
11501	2.132828631	2.446835681	8.751455212	3.15E-08	6.71E-07	8.984001889	CCDC146
9953	1.31034355	-0.682329968	8.748642148	3.17E-08	6.74E-07	8.978822827	PSG8
14209	1.596378881	-1.478048843	8.748393047	3.17E-08	6.74E-07	8.978364162	C9orf100
19846	2.74365917	1.800884234	8.747176673	3.18E-08	6.75E-07	8.976124364	KIAA1712
2909	3.471847219	1.620705764	8.746158345	3.18E-08	6.76E-07	8.97424909	IQCF6
36267	2.279586876	1.059875798	8.7436104	3.20E-08	6.78E-07	8.969556396	DGKH
28907	1.915310267	1.007301691	8.73930407	3.22E-08	6.82E-07	8.961623238	SMURF1
21267	2.240028036	1.334555163	8.734469711	3.25E-08	6.88E-07	8.952714424	SEC61A2
1519	2.710859281	1.960485239	8.733789879	3.25E-08	6.88E-07	8.951461375	GGN
22573	1.483097638	0.490676896	8.729019712	3.28E-08	6.94E-07	8.942667405	NSUN4
43850	3.017510739	1.978702522	8.727576241	3.29E-08	6.95E-07	8.940005723	STAT4
5050	2.318294724	1.454836652	8.727327225	3.29E-08	6.95E-07	8.939546523	TEPP
31168	-1.745347277	0.018793998	-8.727266253	3.29E-08	6.95E-07	8.939434086	SNX21
17750	1.548763937	0.760119487	8.724788358	3.31E-08	6.98E-07	8.93486424	CRIM2
21119	2.53723573	2.456757381	8.722223871	3.32E-08	7.01E-07	8.930133845	ART5
3868	1.052456577	0.181404711	8.720556669	3.33E-08	7.02E-07	8.927058095	ZNF440
20438	1.457640606	1.423158002	8.71953567	3.34E-08	7.03E-07	8.925174315	DYRK1A
21770	3.277742074	2.056364332	8.716991517	3.36E-08	7.06E-07	8.920479665	CMTM1
37816	3.226255642	2.200621043	8.710898774	3.39E-08	7.14E-07	8.909233431	ERO1LB
44237	3.22575843	2.27952002	8.709943571	3.40E-08	7.14E-07	8.907469833	HEATR7B2
24570	1.283892554	0.788064158	8.705282808	3.43E-08	7.19E-07	8.898862908	MDM4
34501	1.557646034	1.029638345	8.703460633	3.44E-08	7.21E-07	8.895497157	ADO
7233	2.817704625	1.300249307	8.700374789	3.46E-08	7.24E-07	8.889796275	C14orf48
31975	1.34373203	0.01255723	8.698896687	3.47E-08	7.26E-07	8.887065139	GUSBL2
31304	2.551645229	1.654472387	8.698844824	3.47E-08	7.26E-07	8.886969304	CCDC67
20100	0.733174382	0.024244766	8.691137891	3.52E-08	7.35E-07	8.872724222	SEC22A
26730	2.416020246	2.454056276	8.690987234	3.52E-08	7.35E-07	8.872445678	LRRC27
20737	1.48102033	0.936245624	8.688834694	3.53E-08	7.38E-07	8.868465591	BET1L
20326	1.519234635	1.892812257	8.684985212	3.56E-08	7.42E-07	8.861346301	KIF27
43018	2.731163643	1.281129326	8.684818037	3.56E-08	7.42E-07	8.86103708	TREML2
16112	1.225562291	0.270759414	8.681716469	3.58E-08	7.46E-07	8.855299498	FAM149B1
40340	2.509363759	1.99556173	8.680920016	3.58E-08	7.47E-07	8.853825937	SPERT
33081	3.675509604	1.538237411	8.680781626	3.58E-08	7.47E-07	8.853569885	DYRK3
31123	1.837747532	-0.594437648	8.679886366	3.59E-08	7.48E-07	8.851913399	C16orf61
10856	2.146180491	1.272191912	8.677585299	3.60E-08	7.50E-07	8.84765528	MPP7
38791	2.62394135	1.064256706	8.676639086	3.61E-08	7.51E-07	8.845904112	TNKS
2393	-1.484117407	0.134148604	-8.669032073	3.66E-08	7.61E-07	8.831821416	CHM
24621	4.551729668	3.186200929	8.668506445	3.67E-08	7.61E-07	8.830848049	AKAP4
27011	-0.775223112	-0.35839228	-8.66815542	3.67E-08	7.62E-07	8.830197994	ZNF385A
11658	1.540112395	1.156589848	8.666955828	3.68E-08	7.63E-07	8.827976377	DDA1
19292	1.661951339	-0.311348266	8.665752481	3.68E-08	7.64E-07	8.825747615	GRHL3
36355	1.692652235	0.935776377	8.663229402	3.70E-08	7.67E-07	8.821073905	IDO2
14076	1.438939972	1.674218704	8.663042486	3.70E-08	7.67E-07	8.820727632	SEC14L1
2070	1.15191502	0.23485639	8.660753416	3.72E-08	7.69E-07	8.816486611	NOL12
21243	-1.185358981	-0.541106022	-8.659476222	3.73E-08	7.71E-07	8.814120018	TRADD
29883	2.245762231	2.314320635	8.658575527	3.73E-08	7.71E-07	8.812450933	KIAA1529
28668	1.376949768	1.136518651	8.6565135	3.75E-08	7.74E-07	8.808629371	NFXL1
9468	2.346532129	2.376679993	8.655873452	3.75E-08	7.74E-07	8.807443053	STK11
13074	1.328411588	0.770277119	8.652802261	3.77E-08	7.78E-07	8.8017499	TBC1D20
4500	-1.157139729	-0.112162362	-8.652460618	3.77E-08	7.78E-07	8.801116509	SEC22B
13185	-1.590000967	-1.476452419	-8.649452332	3.79E-08	7.82E-07	8.795538615	BCAT1
38400	1.463282104	1.386640789	8.649213263	3.80E-08	7.82E-07	8.795095286	LOC51233
31616	1.581916687	1.040644172	8.647644793	3.81E-08	7.84E-07	8.79218654	PCDHB8
5187	-1.791208776	-0.901717854	-8.635937812	3.89E-08	7.99E-07	8.770465505	PTPN11
6921	4.603735101	3.313277355	8.63110064	3.92E-08	8.05E-07	8.761485348	C13orf38
26516	-1.500012541	2.2498726	-8.625896542	3.96E-08	8.12E-07	8.75182053	RIC3
29439	0.937566771	1.279365182	8.625612921	3.96E-08	8.12E-07	8.751293698	STX18
12057	2.294290548	-1.518697187	8.62278063	3.98E-08	8.16E-07	8.746032078	TROAP
16886	2.448059536	4.511643086	8.618681272	4.01E-08	8.22E-07	8.738414707	DNALI1
17761	1.226916325	0.255135164	8.610478858	4.08E-08	8.33E-07	8.723166398	FAHD2A
9718	3.869514801	2.410807873	8.603797377	4.13E-08	8.42E-07	8.710738901	SPAG17
1454	3.427968222	1.75441023	8.597382752	4.17E-08	8.52E-07	8.698802174	OR4N4
10470	2.227017247	1.602055976	8.597213271	4.18E-08	8.52E-07	8.69848672	STK36
7601	3.283127821	1.426784628	8.59415894	4.20E-08	8.56E-07	8.692801043	KLK12
2794	3.730598965	2.186534016	8.59358484	4.20E-08	8.56E-07	8.69173221	C1orf173
30171	1.540708218	1.152664248	8.593425711	4.20E-08	8.56E-07	8.691435944	NTRK3
23284	2.350902627	0.834287974	8.59277551	4.21E-08	8.56E-07	8.690225362	EFCAB2
11113	-0.874538139	-0.29367879	-8.591845724	4.22E-08	8.57E-07	8.688494136	C16orf72
16523	4.960324836	3.879048167	8.588135989	4.25E-08	8.63E-07	8.681585609	C20orf85
7230	2.239759161	0.825821752	8.585344039	4.27E-08	8.67E-07	8.676385037	NGLY1
9606	1.720641768	1.103696599	8.584241686	4.28E-08	8.68E-07	8.674331397	CAPZB
5171	0.968162883	1.054223789	8.58276518	4.29E-08	8.70E-07	8.671580469	PAPOLA
20242	1.004617267	-0.442246301	8.581650688	4.30E-08	8.71E-07	8.669503831	LOC100127993
32654	1.445977039	0.478327044	8.58023922	4.31E-08	8.73E-07	8.666873599	WDR27
37680	1.334545311	-0.394369787	8.579598612	4.31E-08	8.74E-07	8.665679756	UBAC1
26630	2.963526454	2.723398794	8.579104698	4.32E-08	8.74E-07	8.664759256	hCG_1981531
8701	1.963802993	1.245663195	8.578003919	4.33E-08	8.76E-07	8.662707634	TBC1D3B
41138	2.959850516	1.593044686	8.577019594	4.33E-08	8.77E-07	8.660872923	TTLL6
42779	-1.097020993	-1.166167102	-8.574179178	4.36E-08	8.80E-07	8.655577864	EIF1AX
22633	-1.062953026	-0.866283543	-8.571786231	4.38E-08	8.84E-07	8.651116137	MFNG
14510	3.594951591	2.3377307	8.569932975	4.39E-08	8.86E-07	8.647660158	LOC100129515
17013	0.687021016	-0.695966468	8.566648761	4.42E-08	8.91E-07	8.641534586	UFD1L
33517	0.980745563	-0.362315229	8.565622124	4.43E-08	8.92E-07	8.639619453	TMEM126A
9582	2.187582971	1.864834383	8.560253315	4.47E-08	9.01E-07	8.629601957	C16orf86
18561	3.970285602	3.119177352	8.557593432	4.49E-08	9.05E-07	8.624637542	CETN1
28104	-0.837159523	-0.625093947	-8.555846962	4.51E-08	9.07E-07	8.621377413	C17orf62
17277	3.12932835	3.691660646	8.552615272	4.53E-08	9.12E-07	8.615343756	CCT6B
34684	1.160650938	0.54646288	8.549541474	4.56E-08	9.16E-07	8.609603598	NDUFA3
35856	1.457025426	0.338028184	8.546670151	4.58E-08	9.20E-07	8.604240414	PKD2L2
32660	1.891857602	0.732154458	8.545147089	4.59E-08	9.22E-07	8.601395126	MAGI1
4037	-0.735713029	0.12205309	-8.544259607	4.60E-08	9.23E-07	8.599737045	FPGS
21835	1.318113776	0.561468534	8.539487227	4.64E-08	9.31E-07	8.59081902	FLJ35946
39118	3.487050784	1.916312342	8.536524386	4.67E-08	9.36E-07	8.585280908	PRNT
4419	2.243449271	1.457093994	8.535540402	4.68E-08	9.37E-07	8.583441396	SERF1A
16801	-1.328478457	0.488066541	-8.534472807	4.69E-08	9.38E-07	8.581445432	TNFAIP1
31268	2.740894349	1.82068477	8.531859415	4.71E-08	9.42E-07	8.57655882	DNAJB3
22456	1.153608009	1.402652478	8.531783931	4.71E-08	9.42E-07	8.576417664	SLAIN2
19750	1.566152865	0.972164993	8.531185884	4.71E-08	9.43E-07	8.57529928	CNGA4
25596	2.154763527	1.1809549	8.530605164	4.72E-08	9.43E-07	8.574213254	PKD2L2
40516	4.751496873	3.563371295	8.528603476	4.74E-08	9.46E-07	8.570469478	CCDC110
40366	-1.092215455	0.556008393	-8.528096796	4.74E-08	9.47E-07	8.569521744	STX12
7755	-1.107881637	-1.185507663	-8.526065449	4.76E-08	9.50E-07	8.565721813	TMEM41B
41929	-1.453014494	-1.201246956	-8.525551681	4.76E-08	9.50E-07	8.564760647	MFNG
34602	2.622907362	0.017302632	8.524189747	4.78E-08	9.52E-07	8.562212549	MYCBP
19554	1.053293154	0.640543485	8.522810694	4.79E-08	9.54E-07	8.559632171	C16orf86
23830	2.564766271	0.592267928	8.518231306	4.83E-08	9.62E-07	8.551061748	LOC90835
38169	1.342935961	0.661170432	8.514515263	4.86E-08	9.68E-07	8.544105039	RMND5B
33288	3.559899836	1.909643833	8.512660948	4.88E-08	9.71E-07	8.540632934	LOC202051
42549	2.464755434	0.022252092	8.510739832	4.90E-08	9.73E-07	8.537035264	CCDC34
40818	1.710170374	0.983794948	8.510567178	4.90E-08	9.73E-07	8.536711912	ORMDL3
5068	-1.566766559	0.52230428	-8.509910975	4.90E-08	9.74E-07	8.535482914	LOC100128821
35357	-1.800964319	-0.115079183	-8.509567098	4.91E-08	9.74E-07	8.534838845	PROS1
2566	2.280977005	2.00501876	8.509451482	4.91E-08	9.74E-07	8.534622298	SPATA7
14742	1.790266152	0.126910853	8.508055656	4.92E-08	9.76E-07	8.532007788	MEMO1
42904	1.417776697	2.345637977	8.502730094	4.97E-08	9.84E-07	8.522030138	KIF17
11010	-1.275001938	0.876408963	-8.502063212	4.97E-08	9.85E-07	8.520780441	RPS4Y2
3451	-1.568987607	-0.262415994	-8.502046454	4.97E-08	9.85E-07	8.520749036	IDS
18578	2.445674875	0.434853122	8.49672813	5.02E-08	9.94E-07	8.510780681	GCNT3
8963	2.702304277	0.640534577	8.49456659	5.04E-08	9.97E-07	8.506728138	PHYHIPL
23942	1.610178508	0.659134834	8.492720975	5.06E-08	9.99E-07	8.50326741	SLC39A3
22575	1.861808543	0.208379326	8.489467327	5.09E-08	1.01E-06	8.49716536	C1orf159
8514	-1.21451409	-1.735686146	-8.484994642	5.13E-08	1.01E-06	8.488774761	GGCT
9793	-1.376409923	0.021860563	-8.478839328	5.19E-08	1.02E-06	8.477223238	FAM172A
4513	1.864625881	0.172327528	8.476189043	5.22E-08	1.03E-06	8.472247956	MAPK1
33526	1.551348142	-3.661270161	8.475301937	5.23E-08	1.03E-06	8.470582415	UCA1
24062	-1.256818959	-0.270631874	-8.473420937	5.25E-08	1.03E-06	8.467050491	SLC10A3
33437	2.969680501	1.551205205	8.470308889	5.28E-08	1.04E-06	8.461206008	C1orf61
3322	1.402173078	-0.06828808	8.469237367	5.29E-08	1.04E-06	8.45919337	CPSF3
26411	2.3181197	2.099694305	8.465736855	5.32E-08	1.05E-06	8.452617296	LRRC48
6643	-1.329366037	-0.011082823	-8.465680704	5.32E-08	1.05E-06	8.452511799	MBD2
19875	1.791815641	-0.024506846	8.46099331	5.37E-08	1.05E-06	8.443703443	C11orf80
22171	-1.148683114	-0.219540454	-8.459550905	5.38E-08	1.06E-06	8.440992344	DOK1
39333	3.20546157	2.139142201	8.457742541	5.40E-08	1.06E-06	8.437593007	LOC401052
42581	2.415585119	1.551244411	8.456285282	5.41E-08	1.06E-06	8.434853355	RSHL1
27154	2.075363983	2.524975153	8.454096782	5.44E-08	1.06E-06	8.430738433	DNAJC27
26873	-1.287241905	-1.11941532	-8.45225317	5.45E-08	1.07E-06	8.427271488	RPL22
43702	3.349105275	2.815575673	8.451075902	5.47E-08	1.07E-06	8.425057378	C2orf73
18663	4.045829145	2.5387465	8.450635937	5.47E-08	1.07E-06	8.424229878	DPY19L2
19174	1.286356875	-0.128577537	8.448002622	5.50E-08	1.07E-06	8.419276526	GUSBL1
12512	3.607396484	2.68882443	8.444016542	5.54E-08	1.08E-06	8.41177681	TGIF2LY
30375	1.215030871	0.509009586	8.443794191	5.54E-08	1.08E-06	8.411358399	CHST13
2068	-0.956795615	1.997165713	-8.443373784	5.55E-08	1.08E-06	8.410567277	GTDC1
21838	3.685709395	2.178389613	8.442064479	5.56E-08	1.08E-06	8.408103275	GSTTP1
97	-1.708527575	-0.635749746	-8.439966514	5.58E-08	1.09E-06	8.404154601	SAMD9L
23915	1.023475795	1.271533161	8.438647665	5.59E-08	1.09E-06	8.401672036	KIAA0652
11444	2.767954721	1.90349452	8.436722202	5.61E-08	1.09E-06	8.398047177	SLC12A6
7172	2.65029855	1.391224806	8.436371222	5.62E-08	1.09E-06	8.397386372	C9orf153
6276	1.653781622	0.402771807	8.433515963	5.65E-08	1.10E-06	8.392010041	TUBG1
29340	-1.275199367	-1.205535856	-8.432136899	5.66E-08	1.10E-06	8.389412931	TMEM77
39690	2.711830639	1.644024275	8.430741578	5.68E-08	1.10E-06	8.386784947	BIRC8
13269	2.328725175	1.507123575	8.425928223	5.73E-08	1.11E-06	8.377717345	ZNF645
22800	4.179562908	3.490575088	8.425874826	5.73E-08	1.11E-06	8.377616737	TSGA10
20294	2.11319434	1.240178456	8.425176711	5.74E-08	1.11E-06	8.376301335	KIF27
10365	1.265747374	-0.489986196	8.42488031	5.74E-08	1.11E-06	8.375742832	CCDC86
19138	4.6900181	3.21157617	8.424603474	5.74E-08	1.11E-06	8.375221181	SPACA5
5656	3.116494473	3.177185598	8.424430891	5.74E-08	1.11E-06	8.374895975	WDR78
36044	1.578672709	1.246526979	8.424245498	5.75E-08	1.11E-06	8.374546624	SLC25A28
25934	2.258492857	1.324593107	8.423870459	5.75E-08	1.11E-06	8.373839895	HPSE2
13975	2.543896567	1.26913003	8.421768283	5.77E-08	1.12E-06	8.369878174	TREH
26056	1.602681021	0.134033768	8.421712749	5.77E-08	1.12E-06	8.369773507	ZNF259
4848	-1.257691492	-0.085681063	-8.418510268	5.81E-08	1.12E-06	8.363737012	DNAJB14
28511	1.677127174	0.342421864	8.417738396	5.82E-08	1.12E-06	8.36228187	ZNF239
27017	1.733472709	1.402565491	8.416740298	5.83E-08	1.12E-06	8.360400127	CALML3
35797	2.065664342	-2.626063821	8.416023032	5.83E-08	1.12E-06	8.359047764	ASGR1
21590	1.326469489	1.097405845	8.413997556	5.86E-08	1.13E-06	8.355228471	NEK4
34914	1.620144911	-0.382439442	8.413181295	5.87E-08	1.13E-06	8.353689152	STYXL1
35381	1.504556472	0.509564848	8.411443783	5.88E-08	1.13E-06	8.350412223	TTC26
16667	1.410543828	0.519065606	8.411373087	5.88E-08	1.13E-06	8.350278882	ELP1P
17844	1.947374197	1.765656849	8.410698523	5.89E-08	1.13E-06	8.349006547	DNAJC28
41952	1.284719421	-0.179612063	8.409255671	5.91E-08	1.14E-06	8.346284892	GFER
32990	2.394231097	1.622719933	8.406926562	5.93E-08	1.14E-06	8.341890901	FBXO25
33897	1.671706395	1.953689823	8.406249016	5.94E-08	1.14E-06	8.340612538	NPHP1
24051	1.208585529	-0.22769935	8.405221454	5.95E-08	1.14E-06	8.338673662	MPHOSPH9
11754	2.587290872	1.392999233	8.401743119	5.99E-08	1.15E-06	8.332109443	C6orf112
13099	-1.472372528	-1.338692905	-8.400190175	6.01E-08	1.15E-06	8.329178248	HNRNPU
10740	-2.011402884	-0.647842402	-8.39607789	6.05E-08	1.16E-06	8.321414708	TBC1D9
43822	-1.441951978	-0.088956204	-8.395324607	6.06E-08	1.16E-06	8.319992347	CTDSP1
38168	-1.15559029	-0.09740462	-8.394012769	6.08E-08	1.16E-06	8.317515133	RAB10
2400	-0.764737034	-0.582796588	-8.393666814	6.08E-08	1.16E-06	8.316861809	TATDN2
7945	1.236810875	0.631269029	8.391051035	6.11E-08	1.17E-06	8.311921482	CCDC49
6952	-1.502677568	2.254533828	-8.389042885	6.13E-08	1.17E-06	8.30812814	RHOU
30181	1.379357535	0.353938791	8.387248687	6.15E-08	1.18E-06	8.304738489	NDUFA8
20254	3.052954943	1.849698866	8.387019657	6.16E-08	1.18E-06	8.304305767	LOC643441
10659	1.379947636	0.778660077	8.383859307	6.19E-08	1.18E-06	8.298333996	ATP11B
39033	2.391334325	1.632209851	8.383061178	6.20E-08	1.18E-06	8.296825645	SPACA4
3528	2.221194871	0.67057595	8.382408447	6.21E-08	1.18E-06	8.295592013	ZBTB26
25366	1.540761621	1.008532203	8.38209753	6.21E-08	1.18E-06	8.295004374	LOC414300
15982	1.145605937	0.865360622	8.381528664	6.22E-08	1.18E-06	8.293929173	STX18
10604	2.987382002	2.328481544	8.38132714	6.22E-08	1.18E-06	8.293548266	LOC100130897
35580	-0.703929901	-0.713023137	-8.37999488	6.24E-08	1.19E-06	8.291029984	ZNF26
26831	-1.12707936	-0.444728724	-8.379784466	6.24E-08	1.19E-06	8.290632231	LOC131054
32463	-1.40593559	-1.257619899	-8.378217075	6.26E-08	1.19E-06	8.287669147	BCL2L11
22672	1.709860038	-1.356249266	8.376004218	6.29E-08	1.19E-06	8.283485279	CDC20
24078	2.521738343	1.994374118	8.374019373	6.31E-08	1.20E-06	8.279731954	GALNT8
4309	1.136305529	0.534311077	8.371250813	6.34E-08	1.20E-06	8.274495748	GHITM
6452	-1.457673921	-1.552926152	-8.369244753	6.36E-08	1.21E-06	8.270701024	HEXB
41524	2.62051017	0.215708675	8.36554917	6.41E-08	1.21E-06	8.263708932	PPM1G
26104	2.248752342	0.314210664	8.363017635	6.44E-08	1.22E-06	8.258918175	DDX39
37804	-2.187489322	0.951484851	-8.361823319	6.45E-08	1.22E-06	8.256657716	CMYA5
37070	3.25318184	1.770377243	8.361593269	6.46E-08	1.22E-06	8.256222282	LOC730134
18870	0.956731144	-0.289431709	8.361399917	6.46E-08	1.22E-06	8.255856306	CSTF1
19325	-0.750003271	-1.097769834	-8.359832365	6.48E-08	1.22E-06	8.252889049	C2CD2L
24917	-1.033883062	0.43748892	-8.359758113	6.48E-08	1.22E-06	8.252748487	ACO1
22777	-0.963505182	-0.065695176	-8.359570683	6.48E-08	1.22E-06	8.252393673	ROD1
17231	0.770082133	0.901285552	8.359254989	6.48E-08	1.22E-06	8.251796036	C3orf38
33530	-1.073862636	-0.417305426	-8.357603681	6.50E-08	1.23E-06	8.248669751	HPS6
6243	2.713579259	1.922711883	8.356156883	6.52E-08	1.23E-06	8.245930347	GOLGA6
13650	-0.801537997	-1.568361742	-8.354810112	6.54E-08	1.23E-06	8.243380084	NME2
17337	1.274449502	0.975214559	8.354526609	6.54E-08	1.23E-06	8.242843208	MLLT10
18243	-1.124042851	-0.139190943	-8.353931592	6.55E-08	1.23E-06	8.241716376	LOC550643
40589	1.417883649	0.201178906	8.353228826	6.56E-08	1.23E-06	8.24038543	PPP2R5C
16224	1.945719448	1.173018879	8.350573592	6.59E-08	1.24E-06	8.235356167	C10orf50
16599	-1.515087672	3.30102221	-8.35009892	6.60E-08	1.24E-06	8.234456993	CYP11A1
10599	1.859388763	1.189902485	8.349801259	6.60E-08	1.24E-06	8.233893118	LOC100132218
9716	-0.801280997	-0.379262168	-8.347875881	6.62E-08	1.25E-06	8.230245477	CUL7
789	3.879401892	2.736896928	8.346530366	6.64E-08	1.25E-06	8.227696096	ADCY10
7289	2.497165368	1.903311303	8.345855039	6.65E-08	1.25E-06	8.226416446	C14orf45
10081	1.532770269	0.422277043	8.345338904	6.65E-08	1.25E-06	8.225438399	C15orf38
29796	1.636544137	0.801728314	8.342523095	6.69E-08	1.25E-06	8.220101978	C1orf177
42452	2.060043771	1.024367672	8.34167911	6.70E-08	1.26E-06	8.218502279	GABRG3
14172	2.075442797	0.932459909	8.341393928	6.70E-08	1.26E-06	8.217961721	SEC22C
15275	1.66538986	-0.0893142	8.340742994	6.71E-08	1.26E-06	8.216727843	C21orf59
16738	2.090881783	2.335897068	8.334410226	6.79E-08	1.27E-06	8.204720795	SLC7A7
3495	3.206250319	1.483449846	8.333282964	6.81E-08	1.27E-06	8.20258292	FSIP1
33472	1.34506462	0.301864369	8.332470724	6.82E-08	1.27E-06	8.201042384	CHPT1
30341	1.26569559	0.82075752	8.331925987	6.82E-08	1.28E-06	8.200009158	ABHD8
37361	2.119963988	1.528624294	8.331215912	6.83E-08	1.28E-06	8.198662269	LOC100132167
22024	1.635354723	-1.114548911	8.331181768	6.83E-08	1.28E-06	8.198597502	BRI3BP
35646	-0.955154504	-0.640073129	-8.33085093	6.84E-08	1.28E-06	8.197969936	UBP1
30409	-2.185358685	-1.261008426	-8.325848341	6.90E-08	1.29E-06	8.188478727	UNQ6228
36046	-0.962761516	-1.792897923	-8.323574753	6.93E-08	1.29E-06	8.184164028	AK2
19141	1.868245314	-0.065065227	8.319645693	6.98E-08	1.30E-06	8.176706023	CDC25A
8074	2.197148532	1.956384918	8.319357501	6.99E-08	1.30E-06	8.176158905	LRRC18
38411	1.914715128	-0.0040196	8.319143582	6.99E-08	1.30E-06	8.175752783	HYAL3
10833	2.206198807	0.736835375	8.318721423	6.99E-08	1.30E-06	8.174951303	LYRM1
10045	3.044971449	2.80988361	8.318332282	7.00E-08	1.30E-06	8.174212488	APH1B
18708	1.472512	1.525255027	8.317465421	7.01E-08	1.30E-06	8.172566609	MYBPC3
27528	-0.973364042	-0.35740837	-8.316195869	7.03E-08	1.30E-06	8.170155973	FAM160B2
13095	1.46535905	0.147947853	8.315126668	7.04E-08	1.31E-06	8.168125598	HNRNPF
10933	1.076484166	0.553056946	8.314317362	7.05E-08	1.31E-06	8.166588652	ATG9A
16181	1.786259368	1.738007945	8.313399023	7.06E-08	1.31E-06	8.164844534	C2orf74
42258	2.254777804	-0.134665213	8.31288635	7.07E-08	1.31E-06	8.163870812	PDK1
34706	1.808175913	1.30498023	8.310650142	7.10E-08	1.31E-06	8.159623159	KIAA1009
5082	2.220146063	-0.415311609	8.309765911	7.11E-08	1.32E-06	8.157943386	TRIP13
19522	1.679672647	-0.011761638	8.309301518	7.12E-08	1.32E-06	8.157061137	ALDH1A2
24805	1.901447402	0.374706654	8.308930281	7.12E-08	1.32E-06	8.156355843	TMBIM6
27715	2.769067202	0.809340193	8.308712605	7.13E-08	1.32E-06	8.155942284	C18orf10
8058	2.780495983	1.626064266	8.306332577	7.16E-08	1.32E-06	8.151420088	LOC100128496
27348	3.401916084	1.787692787	8.302198551	7.21E-08	1.33E-06	8.143563376	LOC338864
25191	3.706857205	2.60223965	8.298832016	7.26E-08	1.34E-06	8.137163581	FLJ40235
38205	3.384918657	-1.370446962	8.298574939	7.26E-08	1.34E-06	8.136674813	CCNB2
23247	1.007764402	-0.573509722	8.296794456	7.29E-08	1.34E-06	8.133289431	NDUFB10
28587	1.849059831	0.958979837	8.296736328	7.29E-08	1.34E-06	8.133178899	ZNF57
22451	-0.953475847	-0.648137987	-8.295097997	7.31E-08	1.35E-06	8.130063412	PRMT2
7044	-1.903986522	0.881775128	-8.294815426	7.31E-08	1.35E-06	8.129526033	CALD1
31643	3.089911328	1.946969426	8.291030737	7.37E-08	1.35E-06	8.122327458	MS4A6E
33927	-1.397121889	-0.718966226	-8.290662986	7.37E-08	1.36E-06	8.121627884	PTPN18
7580	1.393013507	0.245706891	8.288497254	7.40E-08	1.36E-06	8.117507632	GOT1
18063	1.214600658	1.106165561	8.286519562	7.43E-08	1.36E-06	8.113744568	TCEA2
11599	2.357985568	1.174299674	8.282528089	7.48E-08	1.37E-06	8.106148172	LOC648795
32822	2.454314351	1.350422475	8.280078359	7.52E-08	1.38E-06	8.10148489	KATNAL2
14489	1.619853625	0.619223944	8.278127421	7.55E-08	1.38E-06	8.097770525	MAST2
14363	1.437585382	0.878459887	8.277912091	7.55E-08	1.38E-06	8.097360529	DNAH6
2159	-1.012647505	0.262389476	-8.277472524	7.56E-08	1.38E-06	8.096523562	HMGCL
39612	1.479510143	0.493014623	8.276214745	7.57E-08	1.39E-06	8.094128511	NECAB3
35019	3.469770301	2.227554992	8.276188964	7.57E-08	1.39E-06	8.094079415	CCDC19
13316	-0.966765504	0.167545413	-8.275776372	7.58E-08	1.39E-06	8.093293714	PRMT2
20372	-1.362744426	-0.276879538	-8.275248304	7.59E-08	1.39E-06	8.092288076	KIAA1033
5253	-1.011394864	0.240262341	-8.275180754	7.59E-08	1.39E-06	8.092159434	ZNF524
28146	2.559511145	1.279726251	8.273495597	7.61E-08	1.39E-06	8.088950005	LOC100129058
21100	0.786696917	-0.12462759	8.272985533	7.62E-08	1.39E-06	8.087978498	MRPL14
39493	0.719628528	0.16168751	8.272936175	7.62E-08	1.39E-06	8.087884486	TBCC
23300	1.125214778	-0.216768786	8.265004441	7.73E-08	1.41E-06	8.072772538	TXNL4A
693	1.983745966	1.468587565	8.263285917	7.76E-08	1.41E-06	8.0694972	TMEM38B
45007	3.605291583	2.454850773	8.263126539	7.76E-08	1.41E-06	8.069193421	C9orf135
5500	-0.871128125	-0.869612491	-8.258289655	7.83E-08	1.42E-06	8.059972555	RPL23
24626	-1.257923668	1.140548192	-8.256349739	7.86E-08	1.43E-06	8.056273483	BMPR2
43929	3.394849014	2.178499974	8.25511823	7.88E-08	1.43E-06	8.05392495	CPXCR1
9161	2.353827407	0.100698365	8.252595967	7.92E-08	1.44E-06	8.049114268	CDR2
14304	-0.963372823	-1.206009579	-8.252428078	7.92E-08	1.44E-06	8.048794025	NARS
26139	3.782410131	2.612071917	8.250929071	7.94E-08	1.44E-06	8.045934546	DNAJB8
11928	2.281632671	1.828982409	8.247333162	8.00E-08	1.45E-06	8.039073821	RNFT1
33390	1.427231665	1.634678938	8.243097245	8.06E-08	1.46E-06	8.030989769	OR7E24
29370	1.464773855	1.348687546	8.242709636	8.07E-08	1.46E-06	8.030249916	TOR1AIP1
15905	2.842151528	1.051897225	8.241384286	8.09E-08	1.46E-06	8.027719981	C18orf10
13782	3.234919711	3.14955551	8.240393346	8.10E-08	1.46E-06	8.025828239	C11orf65
25431	1.417548724	1.087121145	8.234240674	8.20E-08	1.48E-06	8.014079599	LOC441461
10124	0.952838321	-1.352371563	8.232444925	8.22E-08	1.48E-06	8.010649619	SCLY
44942	3.791588086	2.563776557	8.230291835	8.26E-08	1.49E-06	8.006536526	GTF2A1L
18030	1.603202249	0.36566584	8.229209745	8.27E-08	1.49E-06	8.004469151	NHEJ1
18216	0.990451119	0.468386061	8.22872498	8.28E-08	1.49E-06	8.003542936	RTP1
19148	2.740665075	1.949430788	8.228359243	8.29E-08	1.49E-06	8.002844122	LOC647157
9681	2.422694244	0.91673728	8.228057639	8.29E-08	1.49E-06	8.002267833	TUBA4A
11204	2.394927764	-2.21535678	8.227449698	8.30E-08	1.49E-06	8.001106175	GMNN
12529	2.328099693	-0.913789498	8.223545285	8.36E-08	1.50E-06	7.993644399	MTTP
18963	1.763013414	1.032238209	8.223038556	8.37E-08	1.50E-06	7.992675833	C19orf47
2568	2.457917233	1.00711177	8.220258578	8.41E-08	1.51E-06	7.987361536	ASRGL1
12826	3.832299016	2.720411644	8.219802957	8.42E-08	1.51E-06	7.986490457	C9orf68
14795	1.405433025	1.325985275	8.219664031	8.42E-08	1.51E-06	7.986224846	TEKT4
23557	-1.361779558	-1.064947653	-8.217448872	8.46E-08	1.52E-06	7.981989352	YY1
16074	3.139495454	1.448616988	8.215988837	8.48E-08	1.52E-06	7.97919733	TIAM2
17953	1.510079086	-0.76568109	8.215470284	8.49E-08	1.52E-06	7.978205632	CENPO
10844	0.927198993	0.011152101	8.215184741	8.49E-08	1.52E-06	7.977659535	RBM34
7009	0.985964387	1.136984171	8.212970678	8.53E-08	1.53E-06	7.973424799	FAM54B
4908	-1.025112282	0.58435254	-8.211465266	8.55E-08	1.53E-06	7.970545087	MPDZ
9974	0.818739861	0.130113727	8.211078144	8.56E-08	1.53E-06	7.969804511	C7orf36
4753	3.52155877	2.49304295	8.210546808	8.57E-08	1.53E-06	7.968788014	C14orf50
27983	1.434372645	1.226668987	8.210396848	8.57E-08	1.53E-06	7.968501121	TTLL11
16435	1.436106412	-0.28167935	8.209952092	8.58E-08	1.53E-06	7.967650222	RFC3
42046	-1.622429951	-0.636757803	-8.20890107	8.60E-08	1.53E-06	7.965639319	C8orf83
16494	-1.30046749	0.692634644	-8.208145428	8.61E-08	1.54E-06	7.964193471	VAPA
42718	1.350256531	0.288951169	8.206729779	8.63E-08	1.54E-06	7.961484555	C16orf63
11969	3.082960348	2.166204253	8.206651855	8.63E-08	1.54E-06	7.961335436	USP29
21110	-1.638451734	0.007268539	-8.206274904	8.64E-08	1.54E-06	7.96061407	LAMP2
31012	1.455833078	0.556686014	8.201439353	8.72E-08	1.55E-06	7.951358661	C13orf1
6969	-1.87049146	0.033360136	-8.201049488	8.72E-08	1.55E-06	7.950612309	SH3PXD2A
1581	1.711116963	1.198517033	8.199439677	8.75E-08	1.56E-06	7.94753029	THBS3
4387	1.027445483	0.582608549	8.197829523	8.78E-08	1.56E-06	7.944447266	UBE2G1
15604	1.685104738	0.17085222	8.197508457	8.78E-08	1.56E-06	7.943832465	ASXL1
34086	2.119602488	1.960663209	8.196439506	8.80E-08	1.56E-06	7.941785464	AKTIP
22541	1.06192964	1.299630637	8.194470038	8.83E-08	1.57E-06	7.9380136	ZNF565
33105	2.939286757	2.463246622	8.193913702	8.84E-08	1.57E-06	7.936948027	FLJ43080
41405	2.686158469	1.942635524	8.191867574	8.88E-08	1.57E-06	7.933028638	C1orf111
16420	0.687308084	0.381232464	8.189924801	8.91E-08	1.58E-06	7.929306704	PGBD4
35941	2.011237752	2.373890727	8.189922889	8.91E-08	1.58E-06	7.929303041	CCDC74B
27427	1.619419083	1.521895811	8.189706704	8.91E-08	1.58E-06	7.928888846	tcag7.1017
22613	1.687087743	0.379630259	8.187272349	8.95E-08	1.58E-06	7.924224354	ERI1
37379	3.48384651	2.662377947	8.18576737	8.98E-08	1.59E-06	7.921340249	LOC283079
39597	1.485031156	0.979984293	8.185053126	8.99E-08	1.59E-06	7.919971382	POLK
23637	-1.248561725	-0.124063368	-8.184587486	9.00E-08	1.59E-06	7.919078935	CTDSP2
15157	-1.450554658	-0.039865403	-8.183043064	9.03E-08	1.59E-06	7.916118676	CTSA
12797	-0.746245811	-0.488017537	-8.182975374	9.03E-08	1.59E-06	7.915988926	TRNT1
26236	6.406899564	4.716814239	8.182392194	9.04E-08	1.59E-06	7.914871032	TNP1
11927	2.107251125	0.903145239	8.18219742	9.04E-08	1.59E-06	7.91449766	USP32
43399	3.82595777	4.298106951	8.177392524	9.12E-08	1.61E-06	7.905285308	CABYR
40977	0.851619475	0.745490975	8.17428567	9.18E-08	1.62E-06	7.899326925	C10orf84
29285	1.586060441	1.687960877	8.172652049	9.20E-08	1.62E-06	7.896193412	FAIM2
42459	1.81901032	0.922877785	8.171677458	9.22E-08	1.62E-06	7.894323839	FOXG1
41926	0.903415223	-0.126569726	8.170787899	9.24E-08	1.62E-06	7.892617272	GNPAT
12490	1.172993004	0.13273963	8.16889517	9.27E-08	1.63E-06	7.888985827	CSNK2B
40376	1.226602647	0.949157345	8.16768939	9.29E-08	1.63E-06	7.88667213	ANKRD13A
881	1.519938763	-0.117878237	8.16503649	9.34E-08	1.64E-06	7.88158095	HIRIP3
14063	1.572573788	1.838706534	8.164755625	9.34E-08	1.64E-06	7.881041886	C8orf48
16308	5.136063747	3.165831134	8.163358394	9.37E-08	1.64E-06	7.878360025	C22orf23
44080	1.95286365	2.791270629	8.159326767	9.44E-08	1.65E-06	7.870620195	B3GALT4
29423	2.853850467	2.160000175	8.158927571	9.45E-08	1.66E-06	7.869853708	DNAI1
5605	-1.516208446	-1.639416473	-8.157633576	9.47E-08	1.66E-06	7.867368988	LEPREL2
8020	4.864604639	4.045853987	8.155843067	9.50E-08	1.66E-06	7.863930494	SOX30
38019	2.969560171	-0.942586092	8.15522307	9.51E-08	1.66E-06	7.862739749	CDC25C
38609	3.171972645	1.975944439	8.152458503	9.56E-08	1.67E-06	7.857429589	FLJ35946
29075	-1.575189594	-0.552799819	-8.152202801	9.57E-08	1.67E-06	7.856938387	UBQLN2
16842	-1.350394622	0.132242844	-8.151046843	9.59E-08	1.68E-06	7.854717684	C19orf12
1292	-1.100608497	0.025050393	-8.150213981	9.60E-08	1.68E-06	7.853117568	STXBP3
30617	1.997200568	1.213108738	8.147856137	9.65E-08	1.68E-06	7.848587106	UBE2R2
32891	-1.204636979	-0.370411432	-8.144477391	9.71E-08	1.69E-06	7.842093729	OTUD5
31701	2.462787778	2.101758736	8.144473746	9.71E-08	1.69E-06	7.842086722	FAM75A2
19997	2.077290005	1.226828348	8.144253263	9.71E-08	1.69E-06	7.841662938	HSFY2
31158	1.052837319	0.636562008	8.141881377	9.76E-08	1.70E-06	7.83710358	GTPBP8
18483	0.680148015	0.477595767	8.140344495	9.78E-08	1.70E-06	7.834148903	MEPCE
27990	-0.87827586	-0.449035919	-8.139749876	9.80E-08	1.70E-06	7.833005653	FAM127B
3132	2.584382885	0.950808118	8.138309361	9.82E-08	1.71E-06	7.830235837	PCM1
42261	-0.935923677	0.420570513	-8.128662055	1.00E-07	1.74E-06	7.811678799	CYP2B6
3467	-1.249605805	-0.553056308	-8.128476766	1.00E-07	1.74E-06	7.811322264	CTNNB1
25579	-2.23825925	0.013773685	-8.125856968	1.01E-07	1.75E-06	7.806280721	RIN2
42902	3.022889528	2.535076341	8.123911044	1.01E-07	1.75E-06	7.802535383	FAM164C
30882	1.093167418	-0.239613666	8.123120053	1.01E-07	1.75E-06	7.801012808	PHF20
18745	0.469353221	0.227810327	8.121112763	1.01E-07	1.76E-06	7.797148604	MYO3B
42393	1.372638831	0.464238942	8.120642214	1.02E-07	1.76E-06	7.796242679	UBXN11
18178	0.926193701	-0.303217571	8.119908688	1.02E-07	1.76E-06	7.794830397	ATG10
31723	1.662392059	1.280830956	8.119809848	1.02E-07	1.76E-06	7.794640091	LYRM5
2764	2.882795419	1.640422653	8.116479036	1.02E-07	1.77E-06	7.788226205	PHOSPHO1
7017	2.402961581	1.002870567	8.115633646	1.03E-07	1.77E-06	7.786598065	TUBA3D
39088	1.322874686	-1.42634224	8.114178951	1.03E-07	1.77E-06	7.783796233	NDC80
36307	4.72979526	5.318648149	8.113716757	1.03E-07	1.78E-06	7.782905959	DYNLRB2
11981	1.819302706	-0.587051973	8.113314479	1.03E-07	1.78E-06	7.782131071	LOC284120
32087	1.117455809	0.410318578	8.111460331	1.03E-07	1.78E-06	7.778559239	BRUNOL5
28380	-0.860655396	1.355340281	-8.110830093	1.03E-07	1.78E-06	7.777345042	C10orf54
26999	-1.095704859	0.213517039	-8.110718733	1.03E-07	1.78E-06	7.777130493	GPR107
16268	0.87233188	-0.357236813	8.109770005	1.04E-07	1.78E-06	7.775302586	THRB
29031	0.847385819	-0.177270401	8.108910821	1.04E-07	1.79E-06	7.773647098	C17orf90
2523	2.723364486	1.60781569	8.108454875	1.04E-07	1.79E-06	7.772768534	ZNF385D
[truncated: 28,357 more rows]
